# Supplementary material for: Clinical trials involving positron emission tomography and prostate cancer: an analysis of the ClinicalTrials.gov database
Source: Radiat Oncol. 2018 Jun 18;13:113. doi: 10.1186/s13014-018-1057-3 (PMC6006688; doi:10.1186/s13014-018-1057-3)
Supplement: Supplementary file 1 — Annotated Dataset. (XLSX 54 kb) [file 13014_2018_1057_MOESM1_ESM.xlsx]

## Sheet: prostate_and_pet_20.02.17
nct_id	Trial Primary Goal or Endpoint is PET Evaluation (YES/NO)	TECHNICAL DETAILES	PET-TRACER(s) - Categorized	Number of tracers	TRACERS_CATEGORISED	TRIAL GOAL	Prostate Cancer Stage Grouping	overall_status	study_type	phase	number_of_arms	enrollment_type	enrollment	Enrollment_Category	has_DMC	lead_sponsor_agency	agency_class	firstreceived_date	first_received_year	lastchanged_date	diference between first and last change (years)	verification_date	start_date_type	start_date	Start_year	primary_completion_date_type	primary_completion_date	completion_date_type	completion_date	DURATION	firstreceived_results_date	allocation	intervention_model	primary_purpose	time_perspective	masking	Number_of_interventions	Drug	Device	Biological	Procedure	Radiation	Behavioral	Genetic	Dietary Supplement	Other	primary_sponsor_type	other	industry
NCT00670527	YES	Yes	Choline (18F)	1	CHOLINE	Staging (Emphasis on Nodal Status)	Local Disease	Unknown status	Interventional	N/A	1	Anticipated	205	200 to 300	Yes	Odense University Hospital	Other	2008-04-29	2008	2012-10-05	4.3726	2012-10-15	NR	2008-01-15	2008	Anticipated	2013-02-15	Anticipated	2013-04-15	5.17808	NR	Non-Randomized	Single Group Assignment	Diagnostic	NR	Double Blind	1	0	0	0	1	0	0	0	0	0	1	1	0
NCT02511665	NO	No	Not Registered	1	OTHER	Treatment Response Evaluation	Local Disease	Not yet recruiting	Interventional	Phase 4	3	Anticipated	185	101 to 200	No	Guy's and St Thomas' NHS Foundation Trust	Other	2015-07-27	2015	2015-07-29	0.00547945	2015-07-15	NR	2015-07-15	2015	Anticipated	2017-07-15	Anticipated	2017-07-15	1.9726	NR	Randomized	Parallel Assignment	Basic Science	NR	Double Blind	3	2	0	0	0	1	0	0	0	0	1	1	0
NCT00282906	YES	Yes	FDG (18F)	1	OTHER	Follow-Up	Metastatic NOS	Completed	Interventional	N/A	1	Actual	257	200 to 300	Yes	University of Southern California	Other	2006-01-25	2006	2017-04-14	11.0658	2017-04-15	Actual	2005-10-03	2005	Actual	2013-12-19	Actual	2014-08-19	8.75616	NR	NR	Single Group Assignment	Diagnostic	NR	No masking	1	0	1	0	0	0	0	0	0	0	1	0	0
NCT01304485	YES	Yes	Acetate (11C)	1	OTHER	Follow-Up	Biochemical Recurrence	Recruiting	Interventional	Phase 2	1	Anticipated	1500	more than 401	No	Phoenix Molecular Imaging	Other	2011-02-24	2011	2017-02-22	5.91233	2017-02-15	NR	2011-04-15	2011	Anticipated	2018-04-15	Anticipated	2018-04-15	6.90411	NR	NR	Single Group Assignment	Diagnostic	NR	No masking	1	1	0	0	0	0	0	0	0	0	1	0	0
NCT02440308	YES	Yes (PET/MRI)	DOTA-Bombesin (68Ga)	1	OTHER	Follow-Up	Local Disease	Completed	Interventional	Phase 2	1	Actual	10	0 to 25	Yes	Stanford University	Other	2015-05-01	2015	2017-02-28	1.8	2017-02-15	NR	2015-04-15	2015	Actual	2015-06-30	Actual	2015-06-30	0.205479	2017-02-28	NR	Single Group Assignment	Diagnostic	NR	No masking	3	1	0	0	2	0	0	0	0	0	1	0	0
NCT01666808	NO	No	Fluciclovine (18F)	1	OTHER	Follow-Up	Biochemical Recurrence	Recruiting	Interventional	Phase 2/Phase 3	2	Anticipated	162	101 to 200	Yes	Emory University	Other	2012-08-14	2012	2016-10-14	4.10959	2016-10-15	NR	2012-09-15	2012	Anticipated	2017-06-15	Anticipated	2017-06-15	4.68493	NR	Randomized	Single Group Assignment	Treatment	NR	Open Label	2	1	0	0	0	1	0	0	0	0	1	0	0
NCT02691169	YES	Yes	PSMA DCFPyL (18F)	1	PSMA	Staging (Emphasis on Nodal Status)	Castration-Resistant Prostate Cancer	Recruiting	Interventional	Early Phase 1	1	Anticipated	10	0 to 25	No	St. Joseph's Healthcare Hamilton	Other	2016-02-12	2016	2016-05-19	0.265753	2016-05-15	NR	2016-04-15	2016	Anticipated	2017-06-15	Anticipated	2017-06-15	1.15068	NR	NR	Single Group Assignment	Diagnostic	NR	Open Label	1	1	0	0	0	0	0	0	0	0	1	0	0
NCT02899312	YES	Yes	PSMA DCFPyL (18F)	1	PSMA	Follow-Up	Biochemical Recurrence	Not yet recruiting	Observational	N/A	NR	Anticipated	200	101 to 200	No	British Columbia Cancer Agency	Other	2016-09-09	2016	2016-09-13	0.0109589	2016-09-15	NR	2017-01-15	2017	Anticipated	2021-09-15	Anticipated	2022-09-15	5.58904	NR	NR	NR	NR	Prospective	NR	1	1	0	0	0	0	0	0	0	0	1	0	0
NCT02793882	YES	Yes	Choline (18F)	1	CHOLINE	Other	Any Stage	Completed	Observational	N/A	NR	Actual	218	200 to 300	NR	Sir Mortimer B. Davis - Jewish General Hospital	Other	2016-05-23	2016	2017-04-24	0.906849	2017-04-15	NR	2013-09-15	2013	Actual	2017-03-25	Actual	2017-04-24	3.5589	NR	NR	NR	NR	Prospective	NR	1	1	0	0	0	0	0	0	0	0	1	0	0
NCT02523924	YES	Yes	PSMA DCFPyL (18F)	1	PSMA	Follow-Up	Biochemical Recurrence	Active, not recruiting	Interventional	N/A	1	Anticipated	20	0 to 25	Yes	Sidney Kimmel Comprehensive Cancer Center	Other	2015-05-28	2015	2016-05-27	0.983562	2016-05-15	NR	2015-05-15	2015	Anticipated	2017-05-15	Anticipated	2017-05-15	1.9726	NR	NR	Single Group Assignment	Diagnostic	NR	Open Label	1	1	0	0	0	0	0	0	0	0	1	0	0
NCT02964351	YES	Yes (PET/MRI)	PSMA (68Ga)	1	PSMA	Follow-Up	Biochemical Recurrence	Not yet recruiting	Observational	N/A	NR	Anticipated	120	101 to 200	No	Assuta Medical Center	Other	2016-11-08	2016	2016-11-15	0.0191781	2016-11-15	NR	2016-12-15	2016	Anticipated	2018-12-15	Anticipated	2018-12-15	1.9726	NR	NR	NR	NR	Prospective	NR	1	0	0	1	0	0	0	0	0	0	1	0	0
NCT00002981	YES	Yes	Methionine (11C); FDG (18F)	2		Other	Metastatic NOS	Active, not recruiting	Interventional	N/A	1	Actual	173	101 to 200	NR	Memorial Sloan Kettering Cancer Center	Other	1999-11-01	1999	2017-02-02	17.0164	2017-02-15	NR	1997-01-15	1997	Anticipated	2018-04-15	Anticipated	2018-04-15	20.9589	NR	NR	Single Group Assignment	Diagnostic	NR	No masking	3	0	0	0	1	2	0	0	0	0	1	0	0
NCT02920229	YES	Yes	PSMA (68Ga)	1	PSMA	Follow-Up	Biochemical Recurrence	Recruiting	Interventional	N/A	1	Anticipated	67	50 to 100	No	Istituto Scientifico Romagnolo per lo Studio e la cura dei Tumori	Other	2016-04-11	2016	2016-09-29	0.460274	2016-09-15	NR	2015-11-15	2015	Anticipated	2017-11-15	Anticipated	2017-11-15	1.9726	NR	NR	Single Group Assignment	Diagnostic	NR	Open Label	1	1	0	0	0	0	0	0	0	0	1	0	0
NCT02483884	YES	Yes	RM2 (68Ga)	1	OTHER	Primary Tumor Evaluation	Local Disease	Terminated	Interventional	Phase 1/Phase 2	3	Actual	30	26 to 50	No	Piramal Imaging SA	Industry	2015-06-11	2015	2017-03-20	1.75068	2017-03-15	NR	2015-05-15	2015	Actual	2016-12-15	Actual	2016-12-15	1.56164	NR	Non-Randomized	Parallel Assignment	Diagnostic	NR	No masking	2	1	0	0	1	0	0	0	0	0	2	0	0
NCT02989623	YES	Yes	PACAP (64Cu)	1	OTHER	Primary Tumor Evaluation	Local Disease	Recruiting	Interventional	N/A	1	Anticipated	20	0 to 25	Yes	Thomas Jefferson University	Other	2016-12-08	2016	2017-01-20	0.115068	2017-01-15	NR	2015-09-15	2015	Anticipated	2019-01-15	Anticipated	2019-02-15	3.36986	NR	NR	Single Group Assignment	Diagnostic	NR	No masking	2	0	0	0	1	1	0	0	0	0	1	0	0
NCT02952469	YES	Yes	PSMA (68Ga)	1	PSMA	Other	Metastatic NOS	Enrolling by invitation	Interventional	N/A	1	Anticipated	20	0 to 25	Yes	University of Iowa	Other	2016-10-28	2016	2016-11-01	0.00821918	2016-11-15	NR	2016-07-15	2016	Anticipated	2019-06-15	Anticipated	2021-06-15	4.84932	NR	NR	Single Group Assignment	Diagnostic	NR	Open Label	1	1	0	0	0	0	0	0	0	0	1	0	0
NCT02260817	YES	Yes	FAZA (18F)	1	OTHER	Staging	Any Stage	Active, not recruiting	Interventional	Phase 3	1	Anticipated	100	50 to 100	Yes	Global Isotopes, LLC d/b/a Zevacor Molecular	Industry	2014-08-04	2014	2017-03-06	2.55342	2017-03-15	NR	2014-10-15	2014	Actual	2016-06-15	Anticipated	2017-04-15	2.46575	NR	NR	Single Group Assignment	Diagnostic	NR	No masking	1	1	0	0	0	0	0	0	0	0	2	0	0
NCT02940262	YES	Yes	PSMA (68Ga)	1	PSMA	Staging	Biochemical Recurrence	Recruiting	Interventional	N/A	1	Anticipated	200	101 to 200	Yes	Jonsson Comprehensive Cancer Center	Other	2016-10-19	2016	2016-10-25	0.0164384	2016-10-15	NR	2016-09-15	2016	Anticipated	2021-08-15	Anticipated	2022-08-15	5.83562	NR	NR	Single Group Assignment	Diagnostic	NR	Open Label	4	0	2	0	0	1	0	0	0	1	1	0	0
NCT01543659	YES	Yes	DFO-huJ591 (89Zr)	1	OTHER	Staging	Metastatic NOS	Active, not recruiting	Interventional	Phase 1/Phase 2	1	Actual	77	50 to 100	NR	Memorial Sloan Kettering Cancer Center	Other	2012-02-22	2012	2017-03-13	4.98904	2017-03-15	NR	2012-02-15	2012	Anticipated	2018-02-15	Anticipated	2018-02-15	5.91781	NR	NR	Single Group Assignment	Diagnostic	NR	No masking	1	1	0	0	0	0	0	0	0	0	1	2	0
NCT02856100	YES	Yes	PSMA DCFPyL (18F)	1	PSMA	Staging	Castration-Resistant Prostate Cancer	Recruiting	Observational	N/A	NR	Anticipated	20	0 to 25	NR	Sidney Kimmel Comprehensive Cancer Center	Other	2016-08-02	2016	2016-08-02	0	2016-08-15	NR	2016-05-15	2016	Anticipated	2018-05-15	Anticipated	2018-12-15	2.54795	NR	NR	NR	NR	Prospective	NR	1	1	0	0	0	0	0	0	0	0	1	0	0
NCT02013414	NO	No	Not Registered	1	OTHER	Primary Tumor Evaluation	Any Stage	Active, not recruiting	Interventional	N/A	1	Actual	9	0 to 25	Yes	Emory University	Other	2013-11-19	2013	2016-09-20	2.79726	2016-09-15	NR	2013-09-15	2013	Anticipated	2017-12-15	Anticipated	2017-12-15	4.19178	NR	NR	Single Group Assignment	Diagnostic	NR	Open Label	1	0	0	0	1	0	0	0	0	0	1	0	0
NCT01992016	YES	Yes	FDG (18F)	1	OTHER	Staging	Any Stage	Active, not recruiting	Interventional	N/A	2	Actual	11	0 to 25	Yes	University of Colorado, Denver	Other	2013-11-12	2013	2017-04-27	3.41096	2017-04-15	Actual	2014-04-07	2014	Actual	2014-04-23	Anticipated	2017-11-15	3.55616	NR	Non-Randomized	Single Group Assignment	Diagnostic	NR	No masking	1	1	0	0	0	0	0	0	0	0	1	0	0
NCT02121600	YES	Yes (PET/MRI)	Choline (18F)	1	CHOLINE	Staging	Castration-Resistant Prostate Cancer	Active, not recruiting	Interventional	N/A	2	Anticipated	66	50 to 100	Yes	Lawson Health Research Institute	Other	2014-04-15	2014	2017-03-09	2.86027	2016-05-15	NR	2014-09-15	2014	Anticipated	2017-12-15	Anticipated	2019-06-15	4.68493	NR	Non-Randomized	Parallel Assignment	Diagnostic	NR	No masking	3	0	0	0	0	2	0	0	0	1	1	1	0
NCT02793284	YES	Yes	PSMA DCFPyL (18F)	1	PSMA	Staging (Emphasis on Nodal Status)	Biochemical Recurrence	Recruiting	Interventional	N/A	1	Anticipated	80	50 to 100	No	Lawson Health Research Institute	Other	2016-05-26	2016	2017-01-26	0.657534	2017-01-15	Actual	2017-01-09	2017	Anticipated	2020-10-15	Anticipated	2023-10-15	6.67397	NR	NR	Single Group Assignment	Diagnostic	NR	No masking	1	0	0	0	0	1	0	0	0	0	1	1	0
NCT02578940	YES	Yes	Fluciclovine (18F)	1	OTHER	Staging	Biochemical Recurrence	Active, not recruiting	Interventional	Phase 3	1	Anticipated	180	101 to 200	No	Blue Earth Diagnostics	Industry	2015-10-15	2015	2017-05-03	1.52877	2017-05-15	NR	2015-11-15	2015	Anticipated	2017-06-15	Anticipated	2017-12-15	2.05479	NR	NR	Single Group Assignment	Diagnostic	NR	No masking	1	0	0	0	0	1	0	0	0	0	2	1	2
NCT02813226	YES	Yes	PSMA DCFPyL (18F); FDG (18F)	2		Other	Castration-Resistant Prostate Cancer	Recruiting	Interventional	N/A	1	Anticipated	30	26 to 50	Yes	Ontario Clinical Oncology Group (OCOG)	Other	2016-06-22	2016	2016-12-20	0.487671	2016-12-15	NR	2016-12-15	2016	Anticipated	2017-12-15	Anticipated	2020-12-15	3.94521	NR	NR	Single Group Assignment	NR	NR	Open Label	1	0	0	0	0	0	0	0	0	1	1	0	0
NCT00804245	YES	Yes	Choline (11C)	1	CHOLINE	Staging (Emphasis on Nodal Status)	Local Disease	Completed	Interventional	Phase 1	1	Actual	18	0 to 25	Yes	Wake Forest University Health Sciences	Other	2008-12-05	2008	2017-02-20	8.09589	2017-02-15	NR	2008-08-15	2008	Actual	2012-06-15	Actual	2013-08-15	4.93151	NR	NR	Single Group Assignment	Diagnostic	NR	No masking	2	1	0	0	1	0	0	0	0	0	1	0	0
NCT01530269	YES	Yes	Acetate (11C)	1	OTHER	Staging (Emphasis on Nodal Status)	Any Stage	Recruiting	Interventional	Phase 2	1	Anticipated	300	200 to 300	No	Phoenix Molecular Imaging	Other	2012-02-04	2012	2017-04-03	5.09315	2017-04-15	NR	2012-04-15	2012	Anticipated	2018-04-15	Anticipated	2019-04-15	6.90411	NR	NR	Single Group Assignment	Diagnostic	NR	No masking	1	1	0	0	0	0	0	0	0	0	1	0	0
NCT01777061	NO	Yes	Acetate (11C)	1	OTHER	Staging (Emphasis on Nodal Status)	Biochemical Recurrence	Available	Expanded Access	Phase 3	NR	NR	NR	NR	NR	Reginald Dusing, MD	Other	2013-01-17	2013	2016-09-08	3.59178	2016-09-15	NR	2013-01-15	2013	Anticipated	2016-01-15	Anticipated	2017-12-15	4.84932	NR	NR	NR	NR	NR	NR	1	1	0	0	0	0	0	0	0	0	1	1	0
NCT02420977	YES	Yes (PET/MRI)	PSMA DCFPyL (18F)	1	PSMA	Staging (Emphasis on Nodal Status)	Local Disease	Not yet recruiting	Interventional	N/A	1	Anticipated	24	0 to 25	Yes	Sidney Kimmel Comprehensive Cancer Center	Other	2015-04-15	2015	2015-04-17	0.00547945	2015-04-15	NR	2015-07-15	2015	Anticipated	2018-07-15	NR	NR	#VALUE!	NR	Non-Randomized	Single Group Assignment	Diagnostic	NR	Open Label	1	1	0	0	0	0	0	0	0	0	1	0	0
NCT01812668	YES	Yes	FMAU (18F)	1	OTHER	Treatment Response Evaluation	Castration-Resistant Prostate Cancer	Active, not recruiting	Interventional	N/A	1	Anticipated	25	0 to 25	Yes	Barbara Ann Karmanos Cancer Institute	Other	2013-03-14	2013	2017-04-03	3.99726	2017-04-15	NR	2013-03-15	2013	Anticipated	2017-12-31	Anticipated	2017-12-31	4.72877	NR	NR	Single Group Assignment	Treatment	NR	No masking	5	1	0	0	1	1	0	0	0	2	1	0	0
NCT02346526	NO	No	Fluciclovine (18F)	1	OTHER	Treatment Response Evaluation	Castration-Resistant Prostate Cancer	Active, not recruiting	Interventional	Phase 2	1	Actual	11	0 to 25	Yes	Massachusetts General Hospital	Other	2015-01-13	2015	2017-02-27	2.09315	2017-02-15	Actual	2015-04-15	2015	Anticipated	2017-07-15	Anticipated	2021-07-15	6.16438	NR	NR	Single Group Assignment	Treatment	NR	No masking	4	1	0	0	3	0	0	0	0	0	1	0	1
NCT02384382	YES	Yes	NaF (18F)	1	OTHER	Treatment Response Evaluation	Castration-Resistant Prostate Cancer	Recruiting	Interventional	Phase 2	1	Anticipated	20	0 to 25	No	Medivation, Inc.	Industry	2015-03-04	2015	2017-01-18	1.84658	2017-01-15	NR	2015-11-15	2015	Anticipated	2019-07-15	Anticipated	2019-07-15	3.61644	NR	NR	Single Group Assignment	Treatment	NR	No masking	1	1	0	0	0	0	0	0	0	0	2	0	1
NCT02680041	YES	Yes	Fluciclovine (18F)	1	OTHER	Follow-Up	Local Disease	Active, not recruiting	Interventional	Phase 3	1	Actual	220	200 to 300	No	Blue Earth Diagnostics	Industry	2016-01-15	2016	2017-04-11	1.22192	2017-04-15	NR	2016-05-15	2016	Anticipated	2018-12-15	Anticipated	2018-12-15	2.54795	NR	NR	Single Group Assignment	Diagnostic	NR	No masking	1	1	0	0	0	0	0	0	0	0	2	1	2
NCT02429804	YES	Yes (PET/MRI)	NaF (18F); FDG (18F)	2		Treatment Response Evaluation	Castration-Resistant Prostate Cancer	Recruiting	Interventional	Phase 1	1	Anticipated	15	0 to 25	Yes	Stanford University	Other	2015-04-17	2015	2017-02-21	1.81918	2017-02-15	NR	2015-04-15	2015	Anticipated	2018-04-15	Anticipated	2018-04-15	2.9589	NR	NR	Single Group Assignment	Diagnostic	NR	No masking	5	2	0	0	3	0	0	0	0	0	1	0	0
NCT02562131	YES	Yes (PET/MRI)	fluciclovine (NOS)	1	OTHER	Follow-Up	Biochemical Recurrence	Recruiting	Observational	N/A	NR	Anticipated	80	50 to 100	No	Norwegian University of Science and Technology	Other	2015-09-25	2015	2016-10-11	1.03014	2016-10-15	NR	2015-09-15	2015	Anticipated	2017-12-15	Anticipated	2027-12-15	12.0822	NR	NR	NR	NR	Prospective	NR	1	0	0	0	0	0	0	0	0	0	1	1	0
NCT02151760	YES	Yes	PSMA DCFPyL (18F)	1	PSMA	Staging	Metastatic NOS	Active, not recruiting	Interventional	Phase 1	1	Actual	37	26 to 50	NR	Sidney Kimmel Comprehensive Cancer Center	Other	2014-05-28	2014	2017-05-02	2.88767	2017-05-15	Actual	2014-05-15	2014	Anticipated	2018-04-15	Anticipated	2018-04-15	3.86301	NR	NR	Single Group Assignment	Diagnostic	NR	No masking	1	1	0	0	0	0	0	0	0	0	1	0	0
NCT02488070	YES	Yes (PET/MRI; PET/CT)	PSMA (68Ga)	1	PSMA	Follow-Up	Local Disease	Completed	Interventional	Phase 1/Phase 2	1	Actual	10	0 to 25	Yes	Stanford University	Other	2015-06-26	2015	2017-04-14	1.77534	2017-04-15	Actual	2015-06-15	2015	Actual	2015-08-15	Actual	2016-08-15	1.15068	2017-01-23	NR	Single Group Assignment	Diagnostic	NR	No masking	4	1	0	0	3	0	0	0	0	0	1	0	0
NCT00392938	YES	Yes	Acetate (11C); FDG 18F	2		Follow-Up	Metastatic NOS	Completed	Observational	N/A	NR	Actual	11	0 to 25	NR	University of Washington	Other	2006-10-25	2006	2017-03-08	10.2274	2017-03-15	NR	2005-12-15	2005	Actual	2010-05-15	NR	NR	#VALUE!	NR	NR	NR	NR	Prospective	NR	6	2	0	0	0	0	0	0	0	0	1	0	0
NCT02061345	YES	Yes	Peripheral Benzodiazepine Receptor-28 (11C)	1	OTHER	Other	Any Stage	Suspended	Observational	N/A	NR	Anticipated	12	0 to 25	No	Imperial College London	Other	2014-02-11	2014	2016-08-12	2.46849	2016-02-15	NR	2014-04-15	2014	Anticipated	2016-12-15	Anticipated	2016-12-15	2.63014	NR	NR	NR	NR	Cross-Sectional	NR	1	0	0	0	0	0	0	0	0	0	1	0	0
NCT01981707	YES	Yes	Choline (18F)	1	CHOLINE	Follow-Up	Castration-Resistant Prostate Cancer	Terminated	Interventional	Phase 2/Phase 3	1	Actual	12	0 to 25	No	University Hospital, Grenoble	Other	2013-08-01	2013	2016-04-27	2.70137	2016-04-15	NR	2013-12-15	2013	Actual	2015-12-15	Actual	2016-03-15	2.21918	NR	NR	Single Group Assignment	Diagnostic	NR	Open Label	1	0	1	0	0	0	0	0	0	0	1	0	0
NCT00963755	YES	Yes	Choline (18F)	1	CHOLINE	Primary Tumor Evaluation	Biochemical Recurrence	Recruiting	Observational	N/A	NR	Anticipated	60	50 to 100	No	University of Lausanne Hospitals	Other	2009-08-20	2009	2016-11-13	7.13151	2016-11-15	NR	2009-08-15	2009	Anticipated	2017-12-15	Anticipated	2018-01-15	8.30137	NR	NR	NR	NR	Prospective	NR	1	0	0	0	0	0	0	0	0	0	1	0	1
NCT02443571	YES	Yes	Fluciclovine (18F)	1	OTHER	Staging	Any Stage	Completed	Observational	N/A	NR	Actual	714	more than 401	No	Blue Earth Diagnostics	Industry	2015-05-11	2015	2015-06-24	0.117808	2015-06-15	NR	2015-01-15	2015	Actual	2015-06-15	Actual	2015-06-15	0.410959	NR	NR	NR	NR	Retrospective	NR	1	0	0	0	0	1	0	0	0	0	2	0	0
NCT01516866	YES	Yes	NaF (18F)	1	OTHER	Staging	Metastatic NOS	Active, not recruiting	Observational	N/A	NR	Actual	58	50 to 100	Yes	University of Wisconsin, Madison	Other	2011-11-28	2011	2017-03-16	5.2274	2017-03-15	NR	2011-11-15	2011	Actual	2015-09-15	Anticipated	2017-10-15	5.83562	NR	NR	NR	NR	Prospective	NR	1	0	0	0	1	0	0	0	0	0	1	0	0
NCT01501630	YES	Yes (PET/MRI; PET/CT)	Choline (18F)	1	CHOLINE	Staging	Local Disease	Completed	Observational	N/A	NR	Actual	112	101 to 200	No	Assistance Publique - HÃ´pitaux de Paris	Other	2011-12-26	2011	2015-10-13	3.74521	2015-10-15	NR	2011-12-15	2011	Actual	2014-12-15	Actual	2014-12-15	2.9589	NR	NR	NR	NR	Prospective	NR	1	0	1	0	0	0	0	0	0	0	1	0	0
NCT02969564	YES	Yes (PET/MRI)	NaF (18F)	1	OTHER	Staging	Metastatic NOS	Recruiting	Observational	N/A	NR	Anticipated	10	0 to 25	No	Osman Ratib	Other	2016-04-21	2016	2016-11-16	0.561644	2016-11-15	NR	2016-05-15	2016	Anticipated	2018-05-15	Anticipated	2018-05-15	1.9726	NR	NR	NR	NR	Prospective	NR	2	0	0	0	0	0	0	0	0	2	1	1	0
NCT02611882	YES	Yes	PSMA (68Ga)	1	PSMA	Staging (Emphasis on Nodal Status)	Local Disease	Active, not recruiting	Interventional	Phase 1/Phase 2	1	Anticipated	225	200 to 300	No	Thomas Hope	Other	2015-09-29	2015	2016-09-26	0.978082	2016-09-15	NR	2015-09-15	2015	Anticipated	2019-12-15	Anticipated	2020-12-15	5.17808	NR	NR	Single Group Assignment	Diagnostic	NR	Open Label	1	1	0	0	0	0	0	0	0	0	1	0	0
NCT02858128	NO	No	Acetate (11C)	1	OTHER	Staging	Biochemical Recurrence	Completed	Observational	N/A	NR	Actual	46	26 to 50	No	Hospital Provincial de Castellon	Other	2016-08-03	2016	2016-08-06	0.00821918	2016-08-15	NR	2014-10-15	2014	Actual	2015-03-15	Actual	2015-03-15	0.410959	NR	NR	NR	NR	Prospective	NR	1	0	0	0	0	0	0	0	0	1	1	0	0
NCT02840552	YES	Yes	Choline (18F)	1	CHOLINE	Other	Biochemical Recurrence	Enrolling by invitation	Interventional	Phase 3	1	Anticipated	1500	more than 401	No	Sir Mortimer B. Davis - Jewish General Hospital	Other	2016-07-14	2016	2016-12-30	0.454795	2016-12-15	NR	2016-09-15	2016	Anticipated	2020-07-15	Anticipated	2020-12-15	4.19178	NR	NR	Single Group Assignment	Diagnostic	NR	Open Label	1	1	0	0	0	0	0	0	0	0	1	1	0
NCT02677376	YES	Yes	NaF (18F)	1	OTHER	Treatment Response Evaluation	Castration-Resistant Prostate Cancer	Recruiting	Observational	N/A	NR	Anticipated	30	26 to 50	Yes	University of Wisconsin, Madison	Other	2016-01-08	2016	2017-03-01	1.13151	2017-03-15	NR	2016-06-15	2016	Anticipated	2018-01-31	Anticipated	2019-01-31	2.59178	NR	NR	NR	NR	Prospective	NR	1	0	0	0	0	0	0	0	0	1	1	1	0
NCT02715583	YES	Yes	Acetate (11C)	1	OTHER	Treatment Response Evaluation	Castration-Resistant Prostate Cancer	Recruiting	Interventional	Early Phase 1	NR	Anticipated	15	0 to 25	Yes	Abramson Cancer Center of the University of Pennsylvania	Other	2016-03-17	2016	2017-01-26	0.846575	2017-01-15	NR	2016-03-15	2016	Anticipated	2017-03-15	NR	NR	#VALUE!	NR	NR	Single Group Assignment	Treatment	NR	NR	2	2	0	0	0	0	0	0	0	0	1	0	0
NCT01464216	NO	No	Fluciclovine (18F)	1	OTHER	Unknown	Local Disease	Recruiting	Observational	N/A	NR	Anticipated	180	101 to 200	No	Oslo University Hospital	Other	2011-10-31	2011	2016-12-08	5.03562	2016-12-15	NR	2011-10-15	2011	Anticipated	2016-12-15	Anticipated	2030-12-15	18.9041	NR	NR	NR	NR	Prospective	NR	1	0	0	0	0	0	0	0	0	0	1	1	0
NCT02355054	NO	Yes	Choline (11C)	1	CHOLINE	Unknown	Biochemical Recurrence	Approved for marketing	Expanded Access	N/A	NR	NR	NR	NR	NR	Washington University School of Medicine	Other	2015-01-29	2015	2017-01-19	1.94521	2017-01-15	NR	NR	NR	NR	NR	NR	NR	#VALUE!	NR	NR	NR	NR	NR	NR	1	1	0	0	0	0	0	0	0	0	1	0	0
NCT02531672	NO	Yes	Choline (11C)	1	CHOLINE	Unknown	Biochemical Recurrence	Available	Expanded Access	N/A	NR	NR	NR	NR	NR	Memorial Sloan Kettering Cancer Center	Other	2015-08-20	2015	2016-10-17	1.14247	2016-10-15	NR	2015-08-15	2015	Anticipated	2019-08-15	NR	NR	#VALUE!	NR	NR	NR	NR	NR	NR	2	1	1	0	0	0	0	0	0	0	1	0	0
NCT02826395	NO	Yes	Acetate (11C)	1	OTHER	Unknown	Any Stage	Available	Expanded Access	N/A	NR	NR	NR	NR	NR	Jonsson Comprehensive Cancer Center	Other	2016-07-05	2016	2017-01-11	0.509589	2017-01-15	NR	NR	NR	NR	NR	NR	NR	#VALUE!	NR	NR	NR	NR	NR	NR	1	1	0	0	0	0	0	0	0	0	1	0	0
NCT00121212	YES	Yes	Acetate (11C)	1	OTHER	Follow-Up	Local Disease	Completed	Interventional	N/A	3	Actual	179	101 to 200	No	Washington University School of Medicine	Other	2005-07-19	2005	2015-10-28	10.1342	2015-10-15	NR	2003-07-15	2003	Actual	2010-07-15	Actual	2015-10-15	12.0822	NR	Non-Randomized	Parallel Assignment	Diagnostic	NR	Open Label	1	0	0	0	1	0	0	0	0	0	1	0	0
NCT02673151	YES	Yes	PSMA (68Ga)	1	PSMA	Other	Biochemical Recurrence	Not yet recruiting	Interventional	Phase 2	1	Anticipated	60	50 to 100	NR	Andrei Iagaru	Other	2016-02-01	2016	2017-04-13	1.18356	2017-04-15	Anticipated	2017-05-01	2017	Anticipated	2021-08-15	Anticipated	2021-08-15	4.23014	NR	NR	Single Group Assignment	Diagnostic	NR	No masking	4	1	0	0	2	0	0	0	0	1	1	0	0
NCT02004418	YES	Yes	Choline (11C)	1	CHOLINE	Follow-Up	Local Disease	Recruiting	Interventional	Phase 1/Phase 2	1	Anticipated	63	50 to 100	Yes	AHS Cancer Control Alberta	Other	2013-11-15	2013	2015-12-31	2.09863	2015-12-15	NR	2014-03-15	2014	Anticipated	2022-12-15	Anticipated	2022-12-15	8.63014	NR	NR	Single Group Assignment	Treatment	NR	Open Label	1	0	0	0	0	1	0	0	0	0	1	0	0
NCT02624518	YES	Yes	RM2 (68Ga)	1	OTHER	Staging	Biochemical Recurrence	Recruiting	Interventional	Phase 2/Phase 3	1	Anticipated	100	50 to 100	Yes	Andrei Iagaru	Other	2015-11-30	2015	2017-02-21	1.20822	2017-02-15	NR	2015-11-15	2015	Anticipated	2018-11-15	Anticipated	2020-11-15	4.93151	NR	NR	Single Group Assignment	Diagnostic	NR	No masking	3	1	0	0	2	0	0	0	0	0	1	0	0
NCT03001895	YES	Yes	PSMA DCFPyL (18F)	1	PSMA	Staging	Any Stage	Not yet recruiting	Interventional	Phase 2	1	Anticipated	150	101 to 200	No	Sir Mortimer B. Davis - Jewish General Hospital	Other	2016-12-21	2016	2017-04-24	0.336986	2017-04-15	Anticipated	2017-07-15	2017	Anticipated	2022-06-15	Anticipated	2023-07-15	5.91781	NR	NR	Single Group Assignment	Diagnostic	NR	No masking	1	1	0	0	0	0	0	0	0	0	1	0	0
NCT02796807	YES	Yes	PSMA (68Ga)	1	PSMA	Staging	Any Stage	Enrolling by invitation	Interventional	Phase 2	1	Anticipated	150	101 to 200	No	Sir Mortimer B. Davis - Jewish General Hospital	Other	2016-05-31	2016	2017-04-24	0.887671	2017-04-15	NR	2016-05-15	2016	Anticipated	2019-12-15	Anticipated	2020-12-15	4.52055	NR	NR	Single Group Assignment	Basic Science	NR	No masking	1	1	0	0	0	0	0	0	0	0	1	0	0
NCT02814968	YES	Yes	FDG (18F)	1	OTHER	Follow-Up	Castration-Resistant Prostate Cancer	Recruiting	Interventional	Phase 2	1	Anticipated	60	50 to 100	NR	The European Uro-Oncology Group	Other	2016-06-18	2016	2016-06-30	0.0328767	2016-06-15	NR	2015-02-15	2015	Anticipated	2018-02-15	NR	NR	#VALUE!	NR	NR	Single Group Assignment	Treatment	NR	Open Label	4	1	3	0	0	0	0	0	0	0	1	1	0
NCT02876991	YES	Yes	NaF (18F)	1	OTHER	Follow-Up	Biochemical Recurrence	Recruiting	Interventional	N/A	1	Anticipated	110	101 to 200	No	Central Hospital, Nancy, France	Other	2016-08-10	2016	2016-08-19	0.0246575	2016-08-15	NR	2016-02-15	2016	Anticipated	2018-08-15	Anticipated	2019-02-15	2.9589	NR	NR	Single Group Assignment	Diagnostic	NR	Open Label	1	0	0	0	1	0	0	0	0	0	1	0	0
NCT01816048	YES	Yes	NaF (18F)	1	OTHER	Treatment Response Evaluation	Castration-Resistant Prostate Cancer	Active, not recruiting	Interventional	Phase 2	1	Actual	8	0 to 25	Yes	University of Wisconsin, Madison	Other	2013-03-19	2013	2016-06-27	3.2274	2016-06-15	NR	2013-05-15	2013	Actual	2015-12-15	Anticipated	2016-12-15	3.53425	NR	NR	Single Group Assignment	Treatment	NR	Open Label	4	1	0	0	2	1	0	0	0	0	1	0	1
NCT02964988	YES	Yes	uPAR NOTA (68Ga)	1	OTHER	Follow-Up	Castration-Resistant Prostate Cancer	Recruiting	Interventional	Phase 2	1	Anticipated	43	26 to 50	Yes	Rigshospitalet, Denmark	Other	2016-11-14	2016	2017-01-04	0.136986	2017-01-15	NR	2017-01-15	2017	Anticipated	2019-01-15	Anticipated	2019-01-15	1.9726	NR	NR	Single Group Assignment	Diagnostic	NR	Open Label	2	1	1	0	0	0	0	0	0	0	1	0	0
NCT02042053	YES	Yes (PET/MRI; PET/CT)	NaF (18F); FDG (18F)	2		Follow-Up	Castration-Resistant Prostate Cancer	Terminated	Interventional	N/A	1	Actual	10	0 to 25	Yes	New York University School of Medicine	Other	2014-01-17	2014	2016-09-08	2.60548	2016-09-15	NR	2014-01-15	2014	Actual	2015-05-15	Actual	2015-10-15	1.72603	NR	NR	Single Group Assignment	NR	NR	Open Label	2	0	2	0	0	0	0	0	0	0	1	0	1
NCT02815033	YES	Yes	Choline (18F); Choline(11C)	2		Follow-Up	Castration-Resistant Prostate Cancer	Recruiting	Interventional	Phase 2	1	Anticipated	60	50 to 100	NR	The European Uro-Oncology Group	Other	2016-06-18	2016	2016-06-30	0.0328767	2016-06-15	NR	2015-07-15	2015	Anticipated	2018-02-15	NR	NR	#VALUE!	NR	NR	Single Group Assignment	Treatment	NR	Open Label	4	1	0	0	3	0	0	0	0	0	1	1	0
NCT00139191	YES	Yes	Acetate (11C)	1	OTHER	Other	Local Disease	Completed	Interventional	N/A	NR	NR	20	0 to 25	NR	Dana-Farber Cancer Institute	Other	2005-08-29	2005	2009-10-30	4.11233	2009-10-15	NR	2005-07-15	2005	NR	NR	Actual	2006-05-15	0.821918	NR	Non-Randomized	Single Group Assignment	Diagnostic	NR	Open Label	1	0	0	0	1	0	0	0	0	0	1	2	0
NCT02282137	YES	Yes	PSMA (68Ga)	1	PSMA	Staging	Biochemical Recurrence	Unknown status	Interventional	Phase 2	1	Anticipated	208	200 to 300	Yes	Ebrahim Delpassand	Other	2014-10-27	2014	2015-04-13	0.454795	2015-04-15	NR	2015-04-15	2015	Anticipated	2015-12-15	Anticipated	2015-12-15	0.657534	NR	NR	Single Group Assignment	Diagnostic	NR	Open Label	1	1	0	0	0	0	0	0	0	0	1	1	1
NCT01176513	NO	No	Fluciclovine (18F)	1	OTHER	Other	Local Disease	Terminated	Interventional	Phase 2	1	Actual	25	0 to 25	No	GE Healthcare	Industry	2010-08-05	2010	2014-01-21	3.4137	2014-01-15	NR	2010-07-15	2010	Actual	2012-03-15	Actual	2012-03-15	1.64384	2013-09-20	Non-Randomized	Single Group Assignment	Diagnostic	NR	Open Label	1	1	0	0	0	0	0	0	0	0	2	0	0
NCT01967862	YES	Yes	NaF (18F)	1	OTHER	Staging (Emphasis on Nodal Status)	Local Disease	Active, not recruiting	Interventional	Phase 2	1	Anticipated	56	50 to 100	Yes	City of Hope Medical Center	Other	2013-10-18	2013	2017-03-01	3.32329	2017-03-15	Actual	2013-12-03	2013	Anticipated	2017-08-22	Anticipated	2017-08-22	3.66849	NR	NR	Single Group Assignment	Diagnostic	NR	No masking	8	0	0	0	6	1	0	0	0	1	1	0	0
NCT02181192	NO	No	Not Registered	1	OTHER	Other	Biochemical Recurrence	Not yet recruiting	Interventional	N/A	2	Anticipated	180	101 to 200	No	University of Erlangen-NÃ¼rnberg Medical School	Other	2014-02-18	2014	2016-07-29	2.4137	2016-07-15	NR	2017-07-15	2017	Anticipated	2019-07-15	Anticipated	2020-07-15	2.9589	NR	Randomized	Parallel Assignment	Treatment	NR	Open Label	3	0	1	0	0	2	0	0	0	0	1	0	0
NCT02680587	YES	Yes (PET/MRI; PET/CT)	PSMA DCFPyL (18F)	1	PSMA	Treatment Response Evaluation	Metastatic NOS	Recruiting	Interventional	Phase 2	3	Anticipated	54	50 to 100	Yes	Sidney Kimmel Comprehensive Cancer Center	Other	2016-02-08	2016	2017-04-26	1.2	2017-04-15	Actual	2016-04-28	2016	Anticipated	2018-04-15	Anticipated	2018-10-15	2.43014	NR	Randomized	Parallel Assignment	Treatment	NR	No masking	3	1	0	0	0	1	0	0	0	1	1	0	0
NCT02002455	YES	Yes (PET/MRI)	Fluciclovine (18F)	1	OTHER	Primary Tumor Evaluation	Local Disease	Completed	Interventional	Phase 2	1	Actual	26	26 to 50	No	Turku University Hospital	Other	2013-11-29	2013	2016-10-20	2.85205	2016-10-15	NR	2013-12-15	2013	Actual	2016-05-15	Actual	2016-06-15	2.46575	NR	NR	Single Group Assignment	Diagnostic	NR	Open Label	1	0	1	0	0	0	0	0	0	0	1	0	2
NCT02699424	YES	Yes	PSMA (68Ga)	1	PSMA	Unknown	Biochemical Recurrence	Recruiting	Interventional	Phase 2	1	Anticipated	100	50 to 100	No	Lund University Hospital	Other	2016-02-11	2016	2016-04-28	0.210959	2016-04-15	NR	2016-03-15	2016	Anticipated	2017-03-15	Anticipated	2027-03-15	10.8493	NR	NR	Single Group Assignment	Treatment	NR	Open Label	1	0	0	0	0	1	0	0	0	0	1	0	0
NCT02918357	YES	Yes	PSMA (68Ga)	1	PSMA	Follow-Up	Biochemical Recurrence	Recruiting	Interventional	Phase 2/Phase 3	1	Anticipated	375	301 to 400	No	University of California, San Francisco	Other	2016-09-27	2016	2016-09-27	0	2016-09-15	NR	2016-09-15	2016	Anticipated	2019-08-15	Anticipated	2020-08-15	3.86301	NR	NR	Single Group Assignment	Diagnostic	NR	Open Label	1	1	0	0	0	0	0	0	0	0	1	0	0
NCT03011749	YES	Yes	FLT (18F)	1	OTHER	Other	Castration-Resistant Prostate Cancer	Recruiting	Interventional	N/A	1	Anticipated	40	26 to 50	No	Rigshospitalet, Denmark	Other	2017-01-04	2017	2017-01-04	0	2017-01-15	NR	2017-01-15	2017	Anticipated	2018-01-15	Anticipated	2019-01-15	1.9726	NR	NR	Single Group Assignment	Diagnostic	NR	Open Label	1	0	0	0	0	0	0	0	0	1	1	0	0
NCT00987376	YES	Yes (PET/MRI; PET/CT)	Acetate (11C); Choline (11C)	2		Other	Metastatic NOS	Completed	Interventional	Phase 1	1	Actual	8	0 to 25	Yes	Mayo Clinic	Other	2007-12-20	2007	2016-01-12	7.95068	2016-01-15	NR	2003-11-15	2003	Actual	2009-09-15	Actual	2009-09-15	5.75342	NR	NR	Single Group Assignment	Diagnostic	NR	Open Label	1	0	1	0	0	0	0	0	0	0	1	0	0
NCT00588185	NO	No	FDG (18F); DHT (18F)	2		Other	Metastatic NOS	Recruiting	Interventional	N/A	1	Anticipated	300	200 to 300	Yes	Memorial Sloan Kettering Cancer Center	Other	2007-12-26	2007	2016-12-16	8.84932	2016-12-15	NR	2003-02-15	2003	Anticipated	2018-02-15	Anticipated	2018-02-15	14.7945	NR	NR	Single Group Assignment	Diagnostic	NR	Open Label	1	1	0	0	0	0	0	0	0	0	1	0	0
NCT02981368	YES	Yes	PSMA DCFPyL (18F)	1	PSMA	Primary Tumor Evaluation	Any Stage	Recruiting	Interventional	Phase 2/Phase 3	1	Anticipated	290	200 to 300	No	Progenics Pharmaceuticals, Inc.	Industry	2016-11-22	2016	2017-03-08	0.290411	2017-03-15	NR	2016-11-15	2016	Anticipated	2018-07-15	Anticipated	2018-07-15	1.64384	NR	NR	Single Group Assignment	Diagnostic	NR	No masking	1	1	0	0	0	0	0	0	0	0	2	0	0
NCT01567800	YES	Yes	FAZA (18F)	1	OTHER	Primary Tumor Evaluation	Any Stage	Recruiting	Interventional	N/A	1	Anticipated	20	0 to 25	NR	University Health Network, Toronto	Other	2012-03-23	2012	2016-12-28	4.69863	2016-12-15	NR	2012-04-15	2012	Anticipated	2017-03-15	Anticipated	2017-03-15	4.84932	NR	NR	Single Group Assignment	Diagnostic	NR	Open Label	1	0	0	0	0	0	0	0	0	1	1	0	0
NCT02603965	YES	Yes	PACAP (64Cu)	1	OTHER	Primary Tumor Evaluation	Local Disease	Completed	Interventional	Phase 1	1	Actual	25	0 to 25	Yes	Sidney Kimmel Cancer Center at Thomas Jefferson University	Other	2015-11-04	2015	2016-10-19	0.945205	2016-10-15	NR	2013-08-15	2013	Actual	2014-09-15	Actual	2014-09-15	1.06849	NR	NR	Single Group Assignment	Diagnostic	NR	Open Label	5	0	0	0	3	1	0	0	0	1	1	0	0
NCT02678351	YES	Yes	PSMA (68Ga)	1	PSMA	Staging (Emphasis on Nodal Status)	Local Disease	Recruiting	Interventional	Phase 2/Phase 3	1	Anticipated	200	101 to 200	Yes	Andrei Iagaru	Other	2016-02-02	2016	2016-12-14	0.854795	2016-12-15	NR	2016-06-15	2016	Anticipated	2021-06-15	NR	NR	#VALUE!	NR	NR	Single Group Assignment	Diagnostic	NR	Open Label	3	1	0	0	2	0	0	0	0	0	1	0	0
NCT02744534	NO	No	Fluciclovine (18F)	1	OTHER	Primary Tumor Evaluation	Biochemical Recurrence	Recruiting	Interventional	Phase 2	2	Anticipated	36	26 to 50	Yes	Emory University	Other	2016-04-15	2016	2016-10-24	0.517808	2016-10-15	NR	2015-11-15	2015	Anticipated	2018-12-15	Anticipated	2018-12-15	3.0411	NR	Non-Randomized	Parallel Assignment	Diagnostic	NR	Open Label	3	1	0	0	2	0	0	0	0	0	1	0	0
NCT00520546	YES	Yes	Fluorocholine (18F)	1	CHOLINE	Primary Tumor Evaluation	Local Disease	Completed	Interventional	Phase 3	1	Actual	44	26 to 50	Yes	Dr. Markus Hartenbach	Other	2007-08-23	2007	2012-06-03	4.71233	2012-06-15	NR	2007-12-15	2007	Actual	2011-02-15	Actual	2011-06-15	3.45205	2011-07-20	NR	Single Group Assignment	Diagnostic	NR	Open Label	2	0	0	0	0	0	0	0	0	2	1	0	0
NCT00924313	YES	Yes	Acetate (11C)	1	OTHER	Primary Tumor Evaluation	Local Disease	Completed	Interventional	Phase 1/Phase 2	1	Actual	40	26 to 50	No	National Cancer Institute (NCI)	NIH	2009-06-17	2009	2015-10-13	6.23562	2015-10-15	NR	2008-09-15	2008	Actual	2011-04-15	Actual	2011-04-15	2.54795	2012-07-12	NR	Single Group Assignment	Diagnostic	NR	Open Label	1	1	0	0	0	0	0	0	0	0	4	0	0
NCT01310192	YES	Yes	Choline (18F)	1	CHOLINE	Primary Tumor Evaluation	Local Disease	Completed	Interventional	Phase 1	1	Actual	20	0 to 25	No	Queen's Medical Centre	Other	2009-06-24	2009	2015-10-01	6.18356	2015-10-15	NR	2004-06-15	2004	Actual	2008-07-15	Actual	2008-07-15	4.0274	NR	NR	Single Group Assignment	Diagnostic	NR	Open Label	1	0	1	0	0	0	0	0	0	0	1	0	0
NCT00917865	YES	Yes	Fluciclovine (18F)	1	OTHER	Primary Tumor Evaluation	Local Disease	Terminated	Interventional	Phase 2	1	Actual	11	0 to 25	Yes	David M. Schuster, MD	Other	2009-06-05	2009	2013-11-18	4.39178	2013-11-15	NR	2008-04-15	2008	Actual	2011-04-15	Actual	2013-01-15	4.68493	2013-05-08	NR	Single Group Assignment	Diagnostic	NR	Open Label	1	1	0	0	0	0	0	0	0	0	1	0	0
NCT02919111	YES	Yes	PSMA (68Ga)	1	PSMA	Staging (Emphasis on Nodal Status)	Local Disease	Recruiting	Interventional	Phase 2/Phase 3	1	Anticipated	150	101 to 200	No	University of California, San Francisco	Other	2016-09-26	2016	2016-09-27	0.00273973	2016-09-15	NR	2016-09-15	2016	Anticipated	2019-08-15	Anticipated	2020-08-15	3.86301	NR	NR	Single Group Assignment	Diagnostic	NR	Open Label	1	1	0	0	0	0	0	0	0	0	1	0	0
NCT01751737	YES	Yes (PET/MRI)	Choline (18F)	1	CHOLINE	Primary Tumor Evaluation	Local Disease	Active, not recruiting	Interventional	N/A	1	Actual	63	50 to 100	Yes	University of Michigan	Other	2012-11-30	2012	2016-11-18	3.91233	2016-11-15	NR	2012-11-15	2012	Anticipated	2017-10-15	Anticipated	2017-10-15	4.84932	NR	NR	Single Group Assignment	Diagnostic	NR	Open Label	1	0	0	0	1	0	0	0	0	0	1	0	0
NCT01898065	YES	Yes	MISO (18F)	1	OTHER	Primary Tumor Evaluation	Local Disease	Completed	Interventional	Phase 2	1	Anticipated	20	0 to 25	No	Institut Cancerologie de l'Ouest	Other	2013-07-03	2013	2015-11-06	2.30959	2015-11-15	NR	2012-06-15	2012	Actual	2014-11-15	Actual	2015-02-15	2.63014	NR	NR	Single Group Assignment	Diagnostic	NR	Open Label	1	1	0	0	0	0	0	0	0	0	1	2	1
NCT01804231	YES	Yes (PET/MRI)	Choline (18F)	1	CHOLINE	Staging (Emphasis on Nodal Status)	Local Disease	Active, not recruiting	Interventional	N/A	1	Actual	22	0 to 25	No	Lawson Health Research Institute	Other	2013-02-27	2013	2016-01-19	2.85479	2016-01-15	NR	2013-04-15	2013	Anticipated	2017-01-15	Anticipated	2017-01-15	3.69863	NR	NR	Single Group Assignment	Diagnostic	NR	Open Label	1	0	0	0	0	0	0	0	0	1	1	1	0
NCT02297386	YES	Yes (PET/MRI)	DHT (18F)	1	OTHER	Primary Tumor Evaluation	Local Disease	Active, not recruiting	Interventional	Phase 1	1	Anticipated	15	0 to 25	NR	Memorial Sloan Kettering Cancer Center	Other	2014-11-18	2014	2016-10-26	1.91233	2016-10-15	NR	2014-11-15	2014	Anticipated	2017-11-15	NR	NR	#VALUE!	NR	NR	Single Group Assignment	Diagnostic	NR	Open Label	4	1	2	0	0	0	0	0	0	1	1	0	0
NCT01993160	YES	Yes (PET/MRI; PET/CT)	Choline (18F)	1	CHOLINE	Staging (Emphasis on Nodal Status)	Local Disease	Completed	Interventional	N/A	1	Actual	50	26 to 50	Yes	University Health Network, Toronto	Other	2013-10-25	2013	2017-01-12	3.16986	2017-01-15	NR	2013-12-15	2013	Actual	2016-12-15	Actual	2016-12-15	2.9589	NR	NR	Single Group Assignment	Diagnostic	NR	Open Label	3	1	0	0	0	2	0	0	0	0	1	1	0
NCT02809690	YES	Yes	FMAU (18F)	1	OTHER	Primary Tumor Evaluation	Local Disease	Recruiting	Interventional	N/A	1	Anticipated	40	26 to 50	Yes	University of Southern California	Other	2016-06-19	2016	2016-09-14	0.232877	2016-09-15	NR	2016-09-15	2016	Anticipated	2018-09-15	Anticipated	2019-09-15	2.9589	NR	NR	Single Group Assignment	Diagnostic	NR	Open Label	6	0	3	0	1	1	0	0	0	1	1	0	0
NCT02816840	YES	Yes (PET/MRI; PET/CT)	Not Registered	1	OTHER	Primary Tumor Evaluation	Local Disease	Not yet recruiting	Interventional	Phase 1/Phase 2	3	Anticipated	90	50 to 100	Yes	Xuzhou Medical University	Other	2016-06-23	2016	2016-06-28	0.0136986	2016-06-15	NR	2016-09-15	2016	Anticipated	2019-08-15	Anticipated	2019-08-15	2.87671	NR	Randomized	Single Group Assignment	Treatment	NR	Open Label	2	0	0	0	0	2	0	0	0	0	1	0	0
NCT02971995	YES	Yes	Choline (18F)	1	CHOLINE	Primary Tumor Evaluation	Local Disease	Completed	Interventional	N/A	2	Actual	31	26 to 50	No	Lille Catholic University	Other	2016-11-16	2016	2016-11-21	0.0136986	2015-06-15	NR	2014-12-15	2014	Actual	2016-03-15	Actual	2016-10-15	1.80822	NR	Non-Randomized	Parallel Assignment	Diagnostic	NR	Open Label	2	0	2	0	0	0	0	0	0	0	1	0	0
NCT00956163	YES	Yes	Sodium Fluoride (18F)	1	OTHER	Staging	Any Stage	Completed	Interventional	Early Phase 1	1	Actual	50	26 to 50	NR	National Cancer Institute (NCI)	NIH	2009-08-07	2009	2014-07-01	4.83288	2013-12-15	NR	2010-03-15	2010	Actual	2011-01-15	Actual	2014-05-15	4.10959	NR	NR	Single Group Assignment	Diagnostic	NR	Open Label	6	0	0	0	3	2	0	0	0	1	4	0	0
NCT01205646	YES	Yes	FMAU (18F)	1	OTHER	Staging	Metastatic NOS	Completed	Interventional	N/A	1	Actual	11	0 to 25	Yes	Barbara Ann Karmanos Cancer Institute	Other	2010-09-17	2010	2016-04-14	5.49863	2016-04-15	NR	2010-09-15	2010	Actual	2013-08-15	Actual	2015-08-15	4.84932	2014-04-18	NR	Single Group Assignment	Screening	NR	Open Label	2	1	1	0	0	0	0	0	0	0	1	0	0
NCT01240551	YES	Yes	NaF (18F)	1	OTHER	Staging	Any Stage	Completed	Interventional	Phase 2	2	Actual	60	50 to 100	No	National Cancer Institute (NCI)	NIH	2010-11-11	2010	2015-10-13	4.85479	2015-10-15	NR	2010-10-15	2010	Actual	2013-05-15	Actual	2013-05-15	2.54795	2014-12-15	Non-Randomized	Parallel Assignment	Diagnostic	NR	Open Label	1	1	0	0	0	0	0	0	0	0	4	0	0
NCT03001869	YES	Yes	PSMA (68Ga)	1	PSMA	Follow-Up	Any Stage	Not yet recruiting	Interventional	Phase 3	1	Anticipated	1500	more than 401	No	Sir Mortimer B. Davis - Jewish General Hospital	Other	2016-12-21	2016	2017-04-24	0.336986	2017-04-15	Anticipated	2017-07-15	2017	Anticipated	2022-07-15	Anticipated	2023-07-15	5.91781	NR	NR	Single Group Assignment	Diagnostic	NR	No masking	1	1	0	0	0	0	0	0	0	0	1	0	0
NCT02232685	YES	Yes	Choline NOS	1	CHOLINE	Staging	Local Disease	Completed	Interventional	N/A	1	Actual	143	101 to 200	Yes	Odense University Hospital	Other	2014-09-03	2014	2016-10-10	2.07397	2016-10-15	NR	2014-09-15	2014	Actual	2016-07-15	Actual	2016-07-15	1.80822	NR	NR	Single Group Assignment	Diagnostic	NR	Open Label	1	0	1	0	0	0	0	0	0	0	1	0	0
NCT02391025	YES	Yes	Citrate (68Ga)	1	OTHER	Staging	Castration-Resistant Prostate Cancer	Recruiting	Interventional	N/A	1	Anticipated	28	26 to 50	Yes	University of California, San Francisco	Other	2015-03-04	2015	2016-10-24	1.61644	2016-10-15	NR	2015-03-15	2015	Anticipated	2017-10-15	Anticipated	2018-01-15	2.79452	NR	NR	Single Group Assignment	Diagnostic	NR	Open Label	1	0	0	0	1	0	0	0	0	0	1	0	0
NCT02826382	YES	Yes	P15-041 (68Ga)	1	OTHER	Staging	Metastatic NOS	Recruiting	Interventional	Early Phase 1	2	Anticipated	30	26 to 50	NR	Five Eleven Pharma, Inc.	Industry	2016-07-05	2016	2016-07-25	0.0547945	2016-07-15	NR	2016-07-15	2016	Anticipated	2017-08-15	Anticipated	2017-08-15	1.06849	NR	Non-Randomized	Parallel Assignment	Diagnostic	NR	Open Label	1	1	0	0	0	0	0	0	0	0	2	0	0
NCT02659527	YES	Yes (PET/MRI)	PSMA (68Ga)	1	PSMA	Primary Tumor Evaluation	Any Stage	Recruiting	Interventional	Phase 3	2	Anticipated	220	200 to 300	No	Medical University of Vienna	Other	2016-01-15	2016	2016-09-13	0.652055	2016-09-15	NR	2016-01-15	2016	Anticipated	2018-12-15	Anticipated	2020-12-15	4.84932	NR	Randomized	Parallel Assignment	Diagnostic	NR	Open Label	2	1	1	0	0	0	0	0	0	0	1	2	0
NCT01769950	YES	Yes	Choline (18F); Choline(11C)	2		Staging (Emphasis on Nodal Status)	Local Disease	Unknown status	Interventional	N/A	1	Anticipated	120	101 to 200	Yes	Bangalore Institute of Oncology	Other	2013-01-10	2013	2013-01-15	0.0136986	2013-01-15	NR	2013-01-15	2013	Anticipated	2014-01-15	Anticipated	2014-02-15	1.06849	NR	NR	Single Group Assignment	Diagnostic	NR	Open Label	1	0	0	0	0	0	0	0	0	1	1	0	0
NCT01774071	YES	Yes	DFO-MSTP2109A (89Zr)	1	OTHER	Other	Metastatic NOS	Active, not recruiting	Interventional	Phase 1/Phase 2	2	Anticipated	27	26 to 50	NR	Memorial Sloan Kettering Cancer Center	Other	2013-01-11	2013	2017-02-24	4.06301	2017-02-15	NR	2013-01-15	2013	Anticipated	2018-01-15	Anticipated	2018-01-15	4.93151	NR	Non-Randomized	Crossover Assignment	Diagnostic	NR	No masking	2	2	0	0	0	0	0	0	0	0	1	0	1
NCT02076503	YES	Yes (PET/MRI)	Fluciclovine (18F)	1	OTHER	Staging (Emphasis on Nodal Status)	Local Disease	Completed	Interventional	N/A	1	Actual	28	26 to 50	No	St. Olavs Hospital	Other	2014-02-10	2014	2016-04-13	2.14521	2016-04-15	NR	2014-04-15	2014	Actual	2015-05-15	Actual	2015-05-15	1.06849	NR	NR	Single Group Assignment	Diagnostic	NR	Open Label	2	0	0	0	2	0	0	0	0	0	1	2	0
NCT02131649	YES	Yes (PET/MRI)	Choline (18F)	1	CHOLINE	Staging (Emphasis on Nodal Status)	Local Disease	Recruiting	Interventional	N/A	1	Anticipated	140	101 to 200	No	Lawson Health Research Institute	Other	2014-05-01	2014	2015-09-01	1.31507	2015-09-15	NR	2015-02-15	2015	Anticipated	2016-03-15	Anticipated	2016-03-15	1.06849	NR	NR	Single Group Assignment	Diagnostic	NR	Open Label	1	0	1	0	0	0	0	0	0	0	1	0	0
NCT02693860	NO	No	PSMA (89Zr)	1	PSMA	Other	Local Disease	Recruiting	Interventional	Phase 1	1	Anticipated	10	0 to 25	Yes	Weill Medical College of Cornell University	Other	2016-02-12	2016	2017-02-28	1.03014	2017-02-15	NR	2016-01-15	2016	Anticipated	2019-01-15	Anticipated	2019-07-15	3.45205	NR	NR	Single Group Assignment	Treatment	NR	No masking	2	2	0	0	0	0	0	0	0	0	1	0	0
NCT02852122	NO	No	Choline (11C)	1	CHOLINE	Staging (Emphasis on Nodal Status)	Local Disease	Completed	Interventional	N/A	1	Actual	54	50 to 100	Yes	Chang Gung Memorial Hospital	Other	2015-07-08	2015	2017-01-03	1.46575	2017-01-15	NR	2015-01-15	2015	Actual	2016-12-15	Actual	2016-12-15	1.89041	NR	NR	Single Group Assignment	Diagnostic	NR	Open Label	1	1	0	0	0	0	0	0	0	0	1	0	0
NCT02559115	YES	Yes	RM2 (68Ga)	1	OTHER	Staging (Emphasis on Nodal Status)	Local Disease	Recruiting	Interventional	Phase 2	1	Anticipated	20	0 to 25	NR	Memorial Sloan Kettering Cancer Center	Other	2015-09-22	2015	2016-10-24	1.07397	2016-10-15	NR	2015-09-15	2015	Anticipated	2017-09-15	NR	NR	#VALUE!	NR	NR	Single Group Assignment	Diagnostic	NR	Open Label	2	0	1	0	0	1	0	0	0	0	1	0	0
NCT01923727	NO	No	PSMA (89Zr)	1	PSMA	Other	Metastatic NOS	Completed	Interventional	Phase 1/Phase 2	1	Actual	38	26 to 50	No	ImaginAb, Inc.	Industry	2013-08-13	2013	2016-08-02	2.92877	2016-08-15	NR	2013-08-15	2013	Actual	2016-05-15	Actual	2016-06-15	2.79452	NR	NR	Single Group Assignment	Diagnostic	NR	Open Label	1	0	0	0	0	1	0	0	0	0	2	0	0
NCT02916537	YES	Yes (PET/MRI)	PSMA CTT 1057 (NOS)	1	PSMA	Other	Any Stage	Recruiting	Interventional	Phase 1	2	Anticipated	20	0 to 25	No	Cancer Targeted Technology	Industry	2016-09-22	2016	2016-09-28	0.0164384	2016-09-15	NR	2016-09-15	2016	Anticipated	2017-07-15	Anticipated	2017-07-15	0.821918	NR	Non-Randomized	Parallel Assignment	Diagnostic	NR	Open Label	2	1	0	0	1	0	0	0	0	0	2	1	0
NCT02190279	YES	Yes	PSMA DCFBC (18F)	1	PSMA	Staging	Any Stage	Active, not recruiting	Interventional	Early Phase 1	3	Actual	116	101 to 200	NR	National Cancer Institute (NCI)	NIH	2014-07-12	2014	2017-05-02	2.76712	2017-04-19	NR	2014-06-26	2014	Anticipated	2017-12-30	Anticipated	2017-12-30	3.46301	NR	Non-Randomized	Parallel Assignment	Diagnostic	NR	No masking	1	1	0	0	0	0	0	0	0	0	4	0	0
NCT02747290	YES	Yes	NOTA-BBN-RGD (68Ga)	1	OTHER	Staging (Emphasis on Nodal Status)	Any Stage	Recruiting	Interventional	Early Phase 1	1	Anticipated	30	26 to 50	Yes	Peking Union Medical College Hospital	Other	2016-04-19	2016	2016-04-19	0	2016-03-15	NR	2014-07-15	2014	Anticipated	2017-07-15	NR	NR	#VALUE!	NR	NR	Single Group Assignment	Diagnostic	NR	Open Label	1	1	0	0	0	0	0	0	0	0	1	0	0
NCT01417182	YES	Yes	PSMA DCFBC (18F)	1	PSMA	Other	Metastatic NOS	Unknown status	Interventional	Phase 1	1	Anticipated	10	0 to 25	Yes	Sidney Kimmel Comprehensive Cancer Center	Other	2010-11-08	2010	2014-06-16	3.55616	2014-06-15	NR	2010-09-15	2010	Anticipated	2014-09-15	NR	NR	#VALUE!	NR	NR	Single Group Assignment	Screening	NR	Open Label	1	1	0	0	0	0	0	0	0	0	1	0	0
NCT01496157	YES	Yes	PSMA DCFBC (18F)	1	PSMA	Primary Tumor Evaluation	Local Disease	Unknown status	Interventional	Phase 1/Phase 2	1	Anticipated	24	0 to 25	Yes	Sidney Kimmel Comprehensive Cancer Center	Other	2011-12-13	2011	2014-06-16	2.47397	2014-06-15	NR	2011-12-15	2011	Anticipated	2015-01-15	NR	NR	#VALUE!	NR	NR	Single Group Assignment	Diagnostic	NR	Open Label	1	1	0	0	0	0	0	0	0	0	1	0	0
NCT01938339	YES	Yes (PET/MRI)	Choline (18F); FDG (18F)	2		Staging (Emphasis on Nodal Status)	Any Stage	Unknown status	Interventional	N/A	1	Anticipated	60	50 to 100	Yes	Seoul National University Hospital	Other	2013-09-02	2013	2013-12-03	0.249315	2013-12-15	NR	2012-05-15	2012	Anticipated	2014-04-15	Anticipated	2014-12-15	2.54795	NR	NR	Single Group Assignment	Diagnostic	NR	Open Label	1	0	1	0	0	0	0	0	0	0	1	0	0
NCT02111954	YES	Yes	Choline (18F); Ga-68-NODAGA-MJ9	2		Staging (Emphasis on Nodal Status)	Any Stage	Recruiting	Interventional	Phase 1/Phase 2	1	Anticipated	60	50 to 100	No	University of Lausanne Hospitals	Other	2014-04-09	2014	2016-08-13	2.31233	2016-06-15	NR	2014-04-15	2014	Anticipated	2017-03-15	Anticipated	2017-03-15	2.87671	NR	NR	Single Group Assignment	Diagnostic	NR	Open Label	1	0	0	0	0	0	0	0	0	1	1	0	0
NCT02232672	YES	Yes	Choline NOS; MeAIB (NOS)	2		Staging (Emphasis on Nodal Status)	Local Disease	Not yet recruiting	Interventional	N/A	1	Anticipated	30	26 to 50	Yes	Odense University Hospital	Other	2014-09-03	2014	2016-10-10	2.07397	2016-10-15	NR	2016-11-15	2016	Anticipated	2017-08-15	Anticipated	2017-08-15	0.739726	NR	NR	Single Group Assignment	Diagnostic	NR	Open Label	1	0	1	0	0	0	0	0	0	0	1	0	0
NCT02232724	YES	Yes	Choline NOS; FDG (18F)	2		Staging (Emphasis on Nodal Status)	Local Disease	Recruiting	Interventional	N/A	1	Anticipated	30	26 to 50	Yes	Odense University Hospital	Other	2014-09-03	2014	2016-10-10	2.07397	2016-10-15	NR	2014-11-15	2014	Anticipated	2017-08-15	Anticipated	2017-08-15	2.71233	NR	NR	Single Group Assignment	Diagnostic	NR	Open Label	1	0	1	0	0	0	0	0	0	0	1	0	0
NCT02397408	YES	Yes	Choline (18F); Choline(11C)	2		Staging (Emphasis on Nodal Status)	Any Stage	Unknown status	Interventional	Phase 2	1	Anticipated	25	0 to 25	Yes	University of California, San Francisco	Other	2015-03-04	2015	2015-05-27	0.227397	2015-05-15	NR	2015-04-15	2015	Anticipated	2015-12-15	Anticipated	2016-04-15	0.986301	NR	NR	Single Group Assignment	Diagnostic	NR	Open Label	1	1	0	0	0	0	0	0	0	0	1	0	0
NCT00928252	YES	Yes	Choline (18F)	1	CHOLINE	Treatment Response Evaluation	Castration-Resistant Prostate Cancer	Completed	Interventional	Phase 1/Phase 2	1	Actual	25	0 to 25	No	Queen's Medical Centre	Other	2009-06-24	2009	2016-06-17	6.88493	2016-06-15	NR	2009-06-15	2009	Actual	2016-06-15	Actual	2016-06-15	6.90411	NR	NR	Single Group Assignment	Diagnostic	NR	Open Label	1	1	0	0	0	0	0	0	0	0	1	0	0
NCT00928174	YES	Yes	Choline (18F)	1	CHOLINE	Treatment Response Evaluation	Local Disease	Completed	Interventional	Phase 1/Phase 2	1	Actual	27	26 to 50	No	Queen's Medical Centre	Other	2009-06-24	2009	2015-10-13	6.21644	2015-10-15	NR	2009-06-15	2009	Actual	2013-07-15	Actual	2013-07-15	4.0274	2014-10-01	NR	Single Group Assignment	Diagnostic	NR	Open Label	1	1	0	0	0	0	0	0	0	0	1	0	0
NCT00936975	YES	Yes	Choline (18F)	1	CHOLINE	Treatment Response Evaluation	Castration-Resistant Prostate Cancer	Completed	Interventional	Phase 2	1	Actual	18	0 to 25	NR	National Cancer Institute (NCI)	NIH	2009-07-09	2009	2015-06-22	5.87123	2014-12-15	NR	2009-09-15	2009	Actual	2014-06-15	Actual	2014-12-15	5.17808	2015-02-20	NR	Single Group Assignment	Diagnostic	NR	Open Label	1	0	0	0	0	1	0	0	0	0	4	0	0
NCT01119118	YES	Yes (PET/MRI; PET/CT)	NaF (18F)	1	OTHER	Treatment Response Evaluation	Metastatic NOS	Terminated	Interventional	Phase 2	1	Actual	6	0 to 25	Yes	University of Wisconsin, Madison	Other	2010-05-05	2010	2013-03-18	2.83014	2013-03-15	NR	2010-04-15	2010	Actual	2011-08-15	Actual	2011-11-15	1.56164	2013-01-23	NR	Single Group Assignment	Treatment	NR	Open Label	1	1	0	0	0	0	0	0	0	0	1	0	1
NCT01815515	YES	Yes	PSMA DCFBC (18F)	1	PSMA	Staging	Metastatic NOS	Active, not recruiting	Interventional	Phase 1/Phase 2	1	Actual	19	0 to 25	NR	Sidney Kimmel Comprehensive Cancer Center	Other	2013-03-18	2013	2017-04-24	4.04384	2017-04-15	NR	2013-03-15	2013	Anticipated	2017-11-15	Anticipated	2017-11-15	4.60274	NR	NR	Single Group Assignment	Diagnostic	NR	No masking	1	1	0	0	0	0	0	0	0	0	1	0	0
NCT00139204	YES	Yes	Methionine (11C)	1	OTHER	Treatment Response Evaluation	Castration-Resistant Prostate Cancer	Completed	Interventional	N/A	NR	NR	20	0 to 25	NR	Dana-Farber Cancer Institute	Other	2005-08-29	2005	2009-10-30	4.11233	2009-10-15	NR	2005-04-15	2005	NR	NR	Actual	2006-07-15	1.23288	NR	Non-Randomized	Single Group Assignment	Diagnostic	NR	Open Label	1	0	0	0	1	0	0	0	0	0	1	3	0
NCT01144897	YES	Yes	Acetate (11C)	1	OTHER	Treatment Response Evaluation	Castration-Resistant Prostate Cancer	Active, not recruiting	Interventional	Phase 1	1	Actual	5	0 to 25	Yes	University of Iowa	Other	2010-06-14	2010	2016-12-08	6.39452	2016-12-15	NR	2010-06-15	2010	Actual	2011-11-15	Anticipated	2017-10-15	7.23288	NR	NR	Single Group Assignment	Diagnostic	NR	Open Label	1	0	0	0	0	1	0	0	0	0	1	0	0
NCT02631616	NO	No	DOTATET (68Ga)	1	OTHER	Treatment Response Evaluation	Castration-Resistant Prostate Cancer	Not yet recruiting	Interventional	Phase 1	1	Anticipated	30	26 to 50	No	Hadassah Medical Organization	Other	2015-12-03	2015	2015-12-11	0.0219178	2015-12-15	NR	2016-02-15	2016	Anticipated	2017-02-15	Anticipated	2018-03-15	2.05479	NR	NR	Single Group Assignment	Treatment	NR	Open Label	1	1	0	0	0	0	0	0	0	0	1	0	0
NCT02830880	NO	No	Fluciclovine (18F)	1	OTHER	Treatment Response Evaluation	Castration-Resistant Prostate Cancer	Recruiting	Interventional	Phase 2	1	Anticipated	30	26 to 50	No	Emory University	Other	2016-06-30	2016	2016-07-21	0.0575342	2016-07-15	NR	2016-07-15	2016	Anticipated	2021-12-15	Anticipated	2021-12-15	5.34247	NR	NR	Single Group Assignment	Diagnostic	NR	Open Label	2	1	0	0	0	0	0	0	0	1	1	1	1
NCT01174199	NO	No	Choline NOS; FDG (18F)	2		Treatment Response Evaluation	Castration-Resistant Prostate Cancer	Terminated	Interventional	Phase 1	1	Actual	13	0 to 25	Yes	Roswell Park Cancer Institute	Other	2010-07-30	2010	2016-09-09	6.02466	2016-09-15	NR	2012-02-15	2012	Actual	2015-08-15	Actual	2016-08-15	4.43836	NR	NR	Single Group Assignment	Treatment	NR	Open Label	4	2	0	0	1	0	0	0	0	1	1	0	1
NCT00676286	NO	No	Choline (11C)	1	CHOLINE	Unknown	Local Disease	Completed	Interventional	Phase 1	1	Actual	26	26 to 50	Yes	AHS Cancer Control Alberta	Other	2008-05-12	2008	2016-07-04	8.03288	2016-07-15	NR	2008-11-15	2008	Actual	2016-03-15	Actual	2016-03-15	7.23288	NR	Non-Randomized	Single Group Assignment	Screening	NR	Open Label	3	0	0	0	3	0	0	0	0	0	1	0	0
NCT02349022	YES	Yes	PSMA Df-IAB2M (89Zr)	1	PSMA	Other	Local Disease	Completed	Interventional	Phase 2	1	Actual	19	0 to 25	No	ImaginAb, Inc.	Industry	2015-01-23	2015	2016-08-02	1.50411	2016-08-15	NR	2015-01-15	2015	Actual	2016-04-15	Actual	2016-07-15	1.47945	NR	NR	Single Group Assignment	Diagnostic	NR	Open Label	1	0	0	0	0	1	0	0	0	0	2	0	0
NCT00562315	YES	Yes	Fluciclovine (18F)	1	OTHER	Follow-Up	Biochemical Recurrence	Completed	Interventional	Phase 2	1	Actual	128	101 to 200	Yes	David M. Schuster, MD	Other	2007-11-20	2007	2016-06-17	8.45753	2016-06-15	NR	2007-10-15	2007	Actual	2015-07-15	Actual	2015-07-15	7.64384	2015-07-23	NR	Single Group Assignment	Diagnostic	NR	Single Blind	2	1	0	0	0	0	0	0	0	1	1	0	0
NCT01883128	NO	No	Choline NOS	1	CHOLINE	Staging (Emphasis on Nodal Status)	Biochemical Recurrence	Unknown status	Interventional	Phase 2	3	Anticipated	177	101 to 200	Yes	University College London Hospitals	Other	2013-06-18	2013	2014-01-02	0.531507	2014-01-15	NR	2014-01-15	2014	Anticipated	2016-01-15	Anticipated	2016-01-15	1.9726	NR	Non-Randomized	Single Group Assignment	Diagnostic	NR	Single Blind	3	0	1	0	2	0	0	0	0	0	1	0	0
[truncated: 2 more columns]
