# Supplementary material for: Clinical trials involving positron emission tomography and prostate cancer: an analysis of the ClinicalTrials.gov database
Source: Radiat Oncol. 2018 Jun 18;13:113. doi: 10.1186/s13014-018-1057-3 (PMC6006688; doi:10.1186/s13014-018-1057-3)
Supplement: Supplementary file 2 — Trials Endpoints. (XLSX 56 kb) [file 13014_2018_1057_MOESM2_ESM.xlsx]

## Sheet: outcomes
tr_id	type	measure	time_frame	description
NCT00002981	primary	Pharmacokinetics	3 years	NR
NCT00002981	primary	Metabolism	3 years	NR
NCT00002981	primary	Comparison of the sensitivity of PET imaging with FDG with standard of care diagnostic methods	3 years	NR
NCT00121212	primary	Determine the role of AC-PET in changing initial patient management	Completion of patient treatment	NR
NCT00121212	secondary	Determine the value of AC-PET in predicting recurrence	Minimum of 2 years and maximum of 5 years	NR
NCT00121212	secondary	Assess the performance of AC-PET for detection of lymph node metastasis by comparison with biopsy.	Minimum of 2 years and maximum of 5 years	NR
NCT00139191	primary	To explore the associations between measures of C-11 acetate uptake and retention into prostate tumors and levels of FAS expression in tissue.	NR	NR
NCT00139204	primary	To describe the association between percent change in tumor standardized uptake value (SUV) after c11 methionine administration after one cycle of every three-week docetaxel-based chemotherapy and prostate-specific antigen (PSA) response	NR	NR
NCT00139204	secondary	To explore the relative value of the change in tumor SUV after C11 methionine administration after one cycle and 3 cycles of docetaxel with respect to PSA progression	NR	NR
NCT00139204	secondary	to explore optimal cutpoints and measures of SUV change for distinguishing responders from non-responders and progressors from non-progressors and	NR	NR
NCT00139204	secondary	to evaluate the relationship between the percent change is tumor SUV after C11 methionine administration with freedom from PSA progression in 6 months	NR	NR
NCT00282906	primary	PET/CT imaging validity	every 4 months	NR
NCT00282906	secondary	Response	every 4 months	NR
NCT00392938	primary	Correlation of pre-treatment and 3-month post-treatment carbon-11 (11C) acetate and fludeoxyglucose F 18 positron emission tomography (18F-FDG PET) images with changes in clinical response measures	NR	NR
NCT00392938	secondary	Comparison of 11C acetate and 18F-FDG PET scanning results with bone scintigraphy to determine which best predicts clinical response	NR	NR
NCT00392938	secondary	Correlation of changes in 11C acetate and 18F-FDG PET with changes in prostate-specific antigen level	NR	NR
NCT00392938	secondary	Correlation of changes in 11C acetate and 18F-FDG PET with clinical symptom parameters (pain scale scores and analgesic usage scales)	NR	NR
NCT00392938	secondary	Correlation of changes in 11C acetate and 18F-FDG PET with clinical time to progression	NR	NR
NCT00392938	secondary	PET scan response as a predictor of duration of progression-free survival	NR	NR
NCT00520546	primary	Number of Participants With Positive or Negative Results in PET, MRI or PET/MRI for Prostate Cancer Compared to Histological Findings	within < 2 weeks after PET/MRI	PET positive lesions were measured on its own and evaluated as malignant just as hypointense lesions on MRI. In PET/MRI analysis, MRI suspect lesions without FEC uptake were considered not to be malignant. PET positive lesions in central periurethral zone with inhomogenous signal intensity and sharp edges on MRI images were also considered to be benign. PET positive lesions in the peripheral zone…
NCT00520546	secondary	Lesion Based Analysis of FEC-PET, Endorectal MRI and Combined FEC-PET/eMRI in All Patients	within < 2 weeks after PET/MRI	PET positive lesions (n=128) were measured on its own and evaluated as malignant just as hypointense lesions on MRI. In PET/MRI analysis, MRI suspect lesions without FEC uptake were considered not to be malignant. PET positive lesions in central periurethral zone with inhomogenous signal intensity and sharp edges on MRI images were also considered to be benign. PET positive lesions in the periphe…
NCT00520546	secondary	Lesion Based Analysis of FEC-PET, Endorectal MRI and Combined FEC-PET/eMRI in Patients With Gleason Score >6 (3+3)	within < 2 weeks after PET/MRI	PET positive lesions in patients with Gleason >6(3+3),n=43 were measured on its own and evaluated as malignant just as hypointense lesions on MRI. In PET/MRI analysis, MRI suspect lesions without FEC uptake were considered not to be malignant. PET positive lesions in central periurethral zone with inhomogenous signal intensity and sharp edges on MRI images were also considered to be benign. PET p…
NCT00520546	secondary	Lesion Based Analysis of FEC-PET, Endorectal MRI and Combined FEC-PET/eMRI in Patients With Malignant Lesions >5mm (n=98)	within < 2 weeks after PET/MRI	PET positive lesions were measured on its own and evaluated as malignant just as hypointense lesions on MRI. In PET/MRI analysis, MRI suspect lesions without FEC uptake were considered not to be malignant. PET positive lesions in central periurethral zone with inhomogenous signal intensity and sharp edges on MRI images were also considered to be benign. PET positive lesions in the peripheral zone…
NCT00562315	primary	Number of Participants With True Positive Scans Within the Prostate Bed	Up to 5 years	Total number of participants with positive FACBC PET-CT and ProstaScint CT scans in diagnosis of prostate cancer in the prostate bed validated by prostate biopsy and follow up.
NCT00562315	primary	Number of Participants With False Positive Scans Within the Prostate Bed	Up to 5 years	Total number of participants with positive FACBC PET-CT and ProstaScint scans in the prostate bed that were confirmed as negative by biopsy and or follow up.
NCT00562315	primary	Number of Participants With True Negative Scans Within the Prostate Bed	Up to 5 years	Total number of participants with negative FACBC PET-CT and ProstaScint CT scans in the prostate bed that were confirmed as negative by biopsy and or follow up.
NCT00562315	primary	Number of Participants With False Negative Scans Within the Prostate Bed	Up to 5 years	Total number of participants with negative FACBC PET-CT and ProstaScint CT scans in the prostate bed that were confirmed as positive by biopsy and or follow up.
NCT00562315	primary	Number of Participants With True Positive Scans Outside the Prostate Bed	Up to 5 years	Total number of participants with positive FACBC PET-CT and ProstaScint CT scans outside the prostate bed (extra-prostate) that were confirmed as positive by biopsy and/or follow up.
NCT00562315	primary	Number of Participants With True Negative Scans Outside the Prostate Bed	Up to 5 years	Total number of participants with negative FACBC PET-CT and ProstaScint CT scans outside the prostate bed (extra-prostate) that were confirmed as negative by biopsy and/or follow up.
NCT00562315	primary	Number of Participants With False Positive Scans Outside the Prostate Bed	Up to 5 years	Total number of participants with positive FACBC PET-CT and ProstaScint CT scans outside the prostate bed (extra-prostate) that were confirmed as negative by biopsy and/or follow up.
NCT00562315	primary	Number of Participants With False Negative Scans Outside the Prostate Bed	Up to 5 years	Total number of participants with negative FACBC PET-CT and ProstaScint CT scans outside the prostate bed (extra-prostate) that were confirmed as positive by biopsy and/or follow up.
NCT00562315	primary	Diagnostic Performance of Anti-[18F]FACBC PET-CT Imaging in Detection of Extra-prostatic Recurrence of Prostate Carcinoma	Up to 5 years	Sensitivity = How well FACBC PET is able to correctly detect when there is prostate cancer outside the prostate bed. [total number of true positives / total number of study participants confirmed to have prostate cancer outside the prostate bed (True positives + False negatives)] Specificity = How well FACBC PET is able to correctly detect when there is no prostate cancer outside the prostate bed…
NCT00562315	primary	Diagnostic Performance of Anti-[18F]FACBC PET-CT Imaging in Detection of Recurrent Prostate Carcinoma in the Prostate Bed	Up to 5 years	Sensitivity = How well FACBC PET is able to correctly detect when there is prostate cancer in the prostate bed. i.e. total number of true positives / total number of study participants confirmed to have prostate disease in the prostate bed (True positives + False negatives) Specificity = How well FACBC PET is able to correctly detect when there is no prostate cancer in the prostate bed. i.e. tota…
NCT00562315	secondary	Diagnostic Performance of ProstaScint Imaging in Detection of Recurrent Prostate Carcinoma in the Prostate Bed	Up to 5 years	Sensitivity = How well ProstaScint imaging is able to correctly detect when there is prostate cancer in the prostate bed. i.e. total number of true positives / total number of study participants confirmed to have prostate disease in the prostate bed (True positives + False negatives) Specificity = How well ProstaScint imaging is able to correctly detect when there is no prostate cancer in the pro…
NCT00562315	secondary	Diagnostic Performance of ProstaScint Imaging in Detection of Extra-prostatic Recurrence of Prostate Carcinoma	Up to 5 years	Sensitivity = How well ProstaScint is able to correctly detect when there is prostate cancer outside the prostate bed. [total number of true positives / total number of study participants confirmed to have prostate cancer outside the prostate bed (True positives + False negatives)] Specificity = How well ProstaScint is able to correctly detect when there is no prostate cancer outside the prostate…
NCT00588185	primary	To study the accumulation and biodistribution of FDHT in patients with progressive prostate cancer. The accumulation and location of FDHT activity will be assessed on a site by site basis and correlated with radionuclide bone scan, CT and MRI.	Baseline, 4 weeks and 12 weeks	NR
NCT00588185	secondary	The kinetics, metabolism, and biodistribution will be assessed.	Baseline. 4 weeks and 12 weeks	NR
NCT00588185	secondary	To correlate the accumulation of 18FDHT to 18FDG.	2 years	NR
NCT00588185	secondary	To study changes in 18FDHT accumulation over time in patients treated with: Castration and other hormones, Chemotherapy, Agents directed toward the androgen receptor	2 years	NR
NCT00588185	secondary	relationship between FDHT uptake and tumor diffusivity	2 years	assessed by MRI.
NCT00588185	secondary	relationship between FDHT uptake and tissue analyses	2 years	of AR expression
NCT00670527	primary	The primary target variable "metastasizes to regional lymph nodes" (yes/no) will be used to estimate the diagnostic usefulness of FCH PET/CT in terms of sensitivity, specificity, positive and negative predictive values.	The [18F] Fluorocholin PET/CT and the lymphadenectomi is done within 1 month	NR
NCT00676286	primary	Primary objective to determine if we can accrue patients to this study in a timely manner.	2 years	NR
NCT00676286	secondary	Patient compliance	Patients followed for 5 years from baseline	NR
NCT00676286	secondary	Optimal imaging parameters to characterize prostate cancers	patients followed for 5 years from baseline	NR
NCT00676286	secondary	feasibility of detecting gene arrangements in prostate biopsies	patients followed for 5 years from baseline	NR
NCT00676286	secondary	Incidence of patients developing progressive prostate cancer warranting definitive treatment in an active surveillance protocol	patients followe for 5 years from baseline	NR
NCT00676286	secondary	The natural history of prostate cancer with these investigations	patients followed for 5 years from baseline	NR
NCT00676286	secondary	The sensitivity and specificity of these investigation in detecting prostate cancer	patients followed for 5 years from baseline	NR
NCT00676286	secondary	The sensitivity and specificity of these investigations in differentiating indolent prostate cancer from aggressive disease	patients followed for 5 years from baseline	NR
NCT00676286	secondary	The sensitivity and specificity of these investigations in detecting high grade disease, extracapsular disease and extraprostatic disease and disease progression	patients followed for 5 years from baseline	NR
NCT00804245	primary	Determination of utility of 11C-Choline in enhancing efficacy of Pet-CT scans	Approximately 1 year	To determine the differential usefulness 11C-Choline during PET-CT to enhance diagnostic capability in evaluating metastatic disease.
NCT00917865	primary	Diagnostic Performance Per Sextant at Each Time Point by Visual Analysis	At 4, 16, 28 and 40 minutes post-injection of FACBC	Each of 12 sextants per prostate (for a total of 120 sextants for the 10 patients) were analyzed separately at 4, 16, 28 and 40 min post-injection for the presence or absence of focal activity suspicious for tumor. Sensitivity: Proportion of people with a disease who have a positive test result Specificity: The proportion of people without disease who have a negative test result Positive Predicti…
NCT00917865	secondary	Mean SUVmax of Low Versus High Gleason Groups	4 minutes,16 minutes,28 minutes and 40 minutes	To determine id radiotracer uptake correlates with gleason score
NCT00924313	primary	Compare the Biodistribution of 11C-acetate Positron Emission Tomography (PET)/Computed Tomography (CT) Imaging in Tumor and Non Tumorous Regions of the Prostate	2 years	Standard uptake values (SUV) measurements of 11C-acetate will be obtained in each sextant (e.g. region) on each patient. Sextant-specific malignancy will be determined pathologically based on a subsequent prostatectomy. Initially, on each patient, we will, average SUV measurements in tumor and non-tumor regions (i.e., sextants with malignancy and no malignancy, respectively). The patient average …
NCT00924313	secondary	Count of Participants With Adverse Events	2 years	Here is the number of participants with adverse events. For the detailed list of adverse events see the adverse event module.
NCT00924313	secondary	Diagnostic Accuracy of the Standardized Uptake Value of [11C]AC Obtained Using Positron Emission Tomography (PET)/Computed Tomography (CT) for Detecting Region (Sextant)-Specific Malignancy Using Receiver Operating Curves (ROC) for a Lesion >0.9cm	2 years	The diagnostic accuracy of 11C-Acetate PET/CT imaging in prostate cancer was compared with multi-parametric magnetic resonance imaging (MP-MRI) using sector based analysis, generating receiver-operating-characteristic (ROC) curves (plots of 1-specificity versus sensitivity) for both modalities.
NCT00924313	secondary	Pelvic Biodistribution of [11C]AC Positron Emission Tomography (PET)/Computed Tomography (CT) Imaging	2 years	Pelvic biodistribution was obtained for the prostate tumor, normal prostate and benign prostatic hyperplasia (BPH). Uptake is expressed in standardized uptake value (SUV).
NCT00924313	secondary	Count of Participants With Physiological Effects of [11C]AC	2 years	Buildup of positron emission tomography (PET) radiopharmaceuticals excreted by the urinary system can accumulate in the bladder and limit pelvic imaging. This effect contributes to low physiologic distribution in the pelvis.
NCT00924313	secondary	Incidence of Extraprostatic Lesions Accumulating [11C]AC Positron Emission Tomography (PET)/Computed Tomography (CT) Detection	2 years	Suspicious lesions noted on biopsy were compared with standard care imaging diagnostic modalities, additional biopsies, and/or clinical follow up performed at the discretion of the referring physician.
NCT00924313	secondary	Standardized Uptake Value (SUV) of Grouping Tumors Based on Gleason Score	2 years	Intensity [11C]AC uptake with histopathologic Gleason grade were done with a Spearman rank correlation following prostatectomy. Two biopsies were performed and graded according to tumor pattern. The two grades were added together for a final Gleason score. Gleason score equal to or less than 3+4 is considered low risk. Gleason score equal to or greater than 4+3 is considered high-risk.
NCT00924313	secondary	Lesion Based Sensitivity Analysis Using Positron Emission Tomography (PET)/Computed Tomography (CT), Multi-parametric Magnetic Resonance Imaging (MP-MRI), Diffusion Weighted-Magnetic Resonance Imaging (DW-MRI), and DCE-MRI.	2 years	PET/CT, MP-MRI, DW-MRI, and dynamic contrast enhanced magnetic resonance imaging (DCE-MRI) were used to detect lesion sensitivity.
NCT00924313	secondary	11C-Acetate Standardized Uptake Value (SUV)Max and Serum Prostate Specific Antigen (PSA) Levels Using Spearman Correlation	2 years	Tumor foci was histopathologically identified and tested to determine SUVmax relative to PSA levels. PSA normal range is 0-4ng/mL.
NCT00928174	primary	Prostate Specific Antigen (PSA) Outcome Correspondence to Imaging Results With Fluorine-18 Fluorocholine PET/CT	Concurrent with PET Procedure	The percentage of patients within a given prostate specific antigen range found to have at least one abnormal lesion demonstrating increased fluorine-18 fluorocholine uptake on positron emission tomography (PET) imaging consistent with the clinical diagnosis of metastatic or recurrent prostate cancer.
NCT00928252	primary	Metabolically Active Tumor Volume (MATV) Response	21 to 98 days	Number of patients achieving 30% or greater reduction in MATV measured on 18F-fluorocholine PET/CT
NCT00928252	primary	Time to PSA Progression	2 years	Time to PSA Progression between patients exhibiting MATV reduction greater or equal to 30% vs. MATV reduction less than 30%.
NCT00928252	primary	Proportional Hazards Regression Analysis of Time to PSA Progression	Up to 15 week post-chemotherapy	PSA levels measured from the start of treatment over the period of follow-up were recorded. Time to PSA progression was calculated as the number of days from the start of treatment to the date of the first PSA test result that represented a 30% or greater increase from the PSA nadir, confirmed on the basis of repeated PSA measurements. For proportional hazards regression analysis, the percentage …
NCT00936975	primary	Changes in 18F-fluoride PET (SUV) - Tumor Bone	Baseline and 12 weeks	Investigation of changes between baseline and 12 weeks in regional fluoride incorporation as measured by 18F-fluoride PET in tumor bone as measured by SUVmax
NCT00936975	primary	Changes in 18F-fluoride PET SUV - Normal Bone	Baseline and 12 weeks	Investigation of changes between baseline and 12 weeks in regional fluoride incorporation as measured by 18F-fluoride PET (SUV) in normal bone as measured by SUVmax
NCT00936975	primary	Changes in 18F-fluoride Ki - Tumor Bone	Baseline and 12 weeks	Investigation of changes between baseline and 12 weeks in regional fluoride incorporation as measured by 18F-fluoride PET (Ki) in tumor bone. Ki represents the net uptake of fluoride to the bone mineral compartment and reflects the level of osteoblastic activity in bone
NCT00936975	primary	Changes in 18F-fluoride Ki - Normal Bone	Baseline and 12 weeks	Investigation of changes between baseline and 12 weeks in regional fluoride incorporation as measured by 18F-fluoride PET (Ki) in normal bone. Ki represents the net uptake of fluoride to the bone mineral compartment and reflects the level of osteoblastic activity in bone
NCT00936975	secondary	Changes in 18F-fluoride Transport (by Patlak Flux) - Tumor	Baseline and 12 weeks	Investigation of changes in regional fluoride incorporation as measured by 18F-fluoride transport (Patlak flux) in Tumor. This measurement uses the Patlak method for determining the influx constant.
NCT00936975	secondary	Changes in 18F-fluoride Transport (by Patlak Flux) - Normal	Baseline and 12 weeks	Investigation of changes in regional fluoride incorporation as measured by 18F-fluoride transport (Patlak flux) in normal bone. Palak flux is an indicator of blood flow and an indirect marker of angiogenesis.
NCT00956163	primary	Uptake of fluorine F 18 sodium fluoride on PET/CT scan	Up to 24 months	Determine if increased uptake of 18F-fluoride on PET/CT scan is directly correlated to the metastatic tumor burden within the bones using bone scan as the reference standard.
NCT00956163	primary	Incidence of focal MRI abnormality	Up to 24 months	Determine if focal MRI abnormality is directly correlated to the metastatic tumor burden within the bones using bone scan as the reference standard.
NCT00963755	primary	Sensitivity and specificity of FCH PET/CT, MR imaging, 3-D MR spectroscopy, and fusion PET/MR imaging for the intraprostatic localization of cancer in patients with radical prostatectomy as compared to histology as the gold standard	After prostatectomy (week 7-9 if Gleason score â‰¥ 8, week 7-15 if Gleason <8)	NR
NCT00963755	primary	For prostate cancer patients with relapse: To determine the impact of FCH-PET imaging for localizing relapse patients in patients with biochemical failure as compared to the standard clinical workup	After PET/CT, week 1-2	NR
NCT00963755	secondary	To determine if imaging allows for a reliable estimation of tumor volume, as these limits imply a significantly different prognosis in elderly patients (insignificant disease = volume <0.5 cm3 vs. significant disease â‰¥0.5 cm3)	After prostatectomy (week 7-9 if Gleason score â‰¥ 8, week 7-15 if Gleason <8)	NR
NCT00963755	secondary	To determine the utility of dynamic PET imaging using 10 Ã— 1 min acquisitions (0-9 min) as compared to a 5 min static acquisition starting 3 min and a delayed static whole-body acquisition (1 hour after radiotracer injection)	During PET/CT, week 1-2	NR
NCT00963755	secondary	To determine the impact of parametric PET/CT imaging based on dynamic PET acquisiÂ¬tions with kinetic modeling	During PET/CT, week 1-2	NR
NCT00963755	secondary	Impact of image-guided biopsies in obtaining adequate tissue samples for histological examination as compared to TRUS-guided extended systematic 12-core biopsies	After TRUS biopsies (week 3)	NR
NCT00963755	secondary	For prostate cancer patients with relapse: To investigate the potential link between the overall accuracy of FCH and the serum androgen profile (total and free testosterone level) at the day of PET acquisition	After PET/CT, week 1-2	NR
NCT00987376	primary	Test accuracy	2 years	NR
NCT00987376	secondary	Test comparative accuracy of PET and MRI	2years	NR
NCT01119118	primary	The Number of Subjects Whose Tumor Lesion Size Changed After 6 Weeks of Treatment With ZD4054 Using PET and MRI Scans.	Week 6	Multimodal Positron Emission Tomography (PET) and Magnetic Resonant Imaging (MRI) imaging were used to evaluate changes in the tumor lesion size following 6 weeks of treatment with ZD4054.
NCT01119118	secondary	The Number of Subjects Whose Tumor Lesion Size Changed Using Positron Emission Tomography (PET) Imaging Alone.	Week 6	NR
NCT01119118	secondary	The Number of Subjects Whose Tumor Lesion Size Changed Using Diffusion-weighted Imaging (DWI)-Magnetic Resonant Imaging (MRI) Alone	Week 6	NR
NCT01119118	secondary	Number of Subjects Whose Tumor Lesion Size Changed Using Iterative Decomposition of Water and Fat With Echo Asymmetry and Least-squares Estimation (IDEAL)-MRI Imaging Alone	Week 6	NR
NCT01119118	secondary	Number of Subjects With PSA Response	6 months	NR
NCT01144897	primary	Interpretation of PET Acetate scans	One year	NR
NCT01144897	secondary	Prostate cancer response to treatment and progression (excluding PET Acetate assessment)	2-3 years	Correlation with chemotherapy response.
NCT01174199	primary	Frequencies of DLT and toxicity	4 yrs	NR
NCT01174199	primary	Adverse events	4 years	NR
NCT01174199	secondary	Median survival, median progression-free survival, and frequency of deaths	4 years	NR
NCT01174199	secondary	PSA response	Every 2 cycles of treatment	NR
NCT01174199	secondary	Changes in expression of bone remodeling markers and angiogenesis-related gene and protein expression	Prior to each cycle	NR
NCT01174199	secondary	Changes in tumor metabolism as assessed by PET/CT scan	Prior to each cycle	NR
NCT01176513	primary	To Assess the Magnitude of Uptake and Retention of GE-148 (18F) Injection in Malignant Prostate Tumors, Non-malignant Prostate Pathology, and Regions of Normal Prostate Tissue in Subjects With Prostate Cancer, Using PET/CT Imaging.	After GE-148 (18F) Injection administration.	Quantitative measurements of the level of uptake of GE-148 (18F) Injection into each tissue type (malignant prostate tumors, non-malignant prostate pathology, and regions of normal prostate) calculated as Standardized Uptake Values (SUVs), using histopathology as the standard of truth.
NCT01176513	secondary	To Compare the Ability of PET/CT Imaging With GE-148 (18F) Injection to Predict Prostate Malignancy and Distinguish it From Other Pathologies (Inflammation, Hyperplasia, Atrophy, Hemorrhage) With That of T2W MRI, DCE MRI, MR DWI, and MRSI Performed at 3T.	After GE-148 (18F) Injection administration	Use of descriptive statistics to compare the ability of the PET/CT imaging and MRI to predict malignancy, based on histopathology as the standard of truth, on a subject basis and per lesion basis.
NCT01205646	primary	PET Response Rate in Metastatic Prostate Cancer Patients Treated With Zoledronate Therapy.	Within 3 weeks	PET response rate was pre-defined in Section 5.0 of the protocol based on the magnitude of change in the mean standardized uptake value (SUVmean), which is measured at each PET scan. Specifically, a decline in SUVmean of at least 15% pre/post Zometa was taken as evidence of a "PET response". Per the protocol, Scan 2 was used as the pre-Zometa measure of SUVmean, and Scan 3 (1-2 weeks later) was u…
NCT01205646	secondary	Evaluate the Change in PSA After Zoledronate Therapy	Four weeks after initiating Zoledronate therapy	Evaluate the change in PSA after zoledronate therapy using per cent change.
NCT01205646	secondary	Evaluate Changes in Bone Scans	Four weeks after initiating zoledronate therapy	Evaluate changes in bone scans using per cent change in SUVmax.
NCT01205646	secondary	Changes in Bone Turnover Markers	Four weeks after initiating zoledronte therapy	Changes in bone turnover markers using per cent change of BSAP and NTx
NCT01240551	primary	Number of Participants With Present or Not Present Bone Metastasis	Single imaging sessions will be acquired at baseline, between 4-6 months and between 10-12 months on emolument.	Present and not present bone metastasis was determined by sodium fluoride (NaF) PET (positron emission imaging)/CT (computed tomography) imaging. Present bone metastasis is defined as greater than normal bone uptake. Not present bone metastasis is defined as physiological bone uptake of F-18 NaF on PET/CT imaging (i.e. excluding traumatic and degenerative foci of increased F-18 NaF uptake.
NCT01240551	secondary	Number of Participants With Adverse Events	date treatment consent signed to date off study, approximately 52.5 months	Here is the number of participants with adverse events. For the detailed list of adverse events, see the adverse event module.
NCT01304485	primary	SUV (Standardized Uptake Value)	Day1 - Assessed at time of PET imaging - i.e. at the time of primary investigation/PET agent administration	Imaging studies will be evaluated both qualitatively and quantitatively using SUV (standardized uptake values): a measure of metabolism based on injected dose, patient weight and region of interest.
NCT01304485	secondary	PSA (prostate specific antigen)	Every 3 - 6 months for 24 months after PET imaging	PSA will be monitored per routine clinical follow-up.
NCT01310192	primary	Histopathologic Diagnosis - sextant diagnosis by whole-prostate step section histopathologic analysis	Immediate - no longitudinal data collected	NR
NCT01417182	primary	Serial PET scans will be used to obtain biodistribution and radiation dosimetry calculations.	one year	Time-activity curves (TACs) demonstrating radiotracer activity as a function of time post injection (minutes) will be drawn for the whole body and the following organs: brain, breast, gallbladder, stomach, pancreas, heart wall, lung, liver, bladder, muscle, pancreas, red marrow, spleen, adrenals, upper large intestine, lower large intestine, small intestine, thymus, thyroid, testes and ovaries.Or…
NCT01417182	secondary	Assess the ability of 18F-DCFBC PET to detect metastatic prostate cancer by visual qualitative and quantitative SUV analysis	one year	Correlation will be made to sites of suspected metastatic disease seen on CT portion of PET/CT, available conventional imaging modalities (CIM) (anatomical imaging [CT, MRI, ultrasound], bone scintigraphy or FDG PET) or serum PSA performed for clinical indications
NCT01464216	primary	Death	2030	NR
NCT01496157	primary	PET detection of primary prostate cancer	24 months	To compare the detection and sextant localization of primary prostate cancer by DCFBC PET to prostatectomy pathology as determined by tissue step-section analysis in men with biopsy-positive prostate cancer (Gleason score > 4+3=7).
NCT01496157	secondary	PET detection of metastatic disease at initial staging	24 months	To compare the detection of bone and nodal metastatic disease by DCFBC PET at initial staging to detection by available conventional imaging modalities (bone scan, CT, MRI) and biopsy pathology.
NCT01501630	primary	bone metastases	within 6 months	Follow up data (histology, imaging, PSA levels) during 6 months to determine the standard of truth and the adequacy of the management decided on basis of imaging modalities.
NCT01516866	primary	The repeatability of NaF PET/CT imaging for evaluating bone metastases in patients with metastatic castrate-resistant prostate cancer.	2 years	NaF PET/CT scan will be performed within 14 days prior to starting chemotherapy (antimicrotubule directed chemotherapy) or hormone-directed therapy (baseline #1). A portion of subjects (up to 20 subjects at each site, 60 subjects total) will have a second NaF PET/CT scan performed (baseline #2) within 1-8 days of the initial scan to see if measurements repeated over a short period of time are sim…
NCT01516866	secondary	Evaluate changes on NaF PET/CT images in response to chemotherapy (antimicrotubule directed chemotherapy) or androgen receptor (AR)-directed therapy.	2 years	All subjects will undergo NaF PET/CT scanning at baseline and again either 8 weeks after starting treatment with antimicrotubule chemotherapy based treatment (Cohort A) OR at both 6 weeks and 12 weeks after starting AR-directed treatment (Cohort B).
NCT01516866	secondary	Prostate Specific Antigen (PSA) response	2 years	Results from the NaF PET/CT scans will be compared with PSA and bone scan and CT scan results.
NCT01516866	secondary	Response Evaluation Criteria in Solid Tumors (RECIST) response	2 years	NR
NCT01516866	secondary	Radiographic progression free survival	2 years	NR
NCT01530269	primary	Tissue Biopsy of metastatic site(s)	Assessed within 30 days following AC-PET	Patients will undergo needle biopsy of positive metastatic findings on C11- Acetate PET/CT
NCT01530269	secondary	PSA (prostate specific antigen)	Each 3 - 6 months for 24 months	PSA (prostate specific antigen) will be monitored per routine clinical follow-up
NCT01543659	primary	ability of 89Zr-DFO-huJ591 PET to detect known sites of disease	3 years	With 50 patients enrolled over 3 years and an anticipated 20 lesions per patient, our estimate of sensitivity will be based on approximately 1000 lesions. Assuming an intra-patient correlation of 0.1 (based on our experience of FDG PET in this disease) we will be able to estimate the sensitivity within Â±9% of its true value, assuming that the true sensitivity is 50%. If the sensitivity is higher…
NCT01543659	primary	the pharmacokinetics (PK) and biodistribution of 89Zr-DFO-huJ591 PET	3 years	For the first 10 patients, 89Zr-DFO-huJ591 PET scan will be repeated on Days 2, 3âˆ’6, and 7âˆ’8 based on a single injection given at Day 1. The uptake from these subsequent scans will be used to determine the pharmacokinetics and the biodistribution of 89Zr-DFO-huJ591 as a function of time from injection. Pharmacokinetic analysis will be performed using a biexponential model non-compartmental an…
NCT01543659	secondary	To use 89Zr-DFO-huJ591 PET image guided biopsies as a means for improved sampling of individual lesions of metastatic prostate cancer	3 years	The hit rate, defined as presence of tumor in the biopsied lesion, will be compared with the historical control of 25% (which is the estimated hit rate of FDG PET from our previous studies). Based on historical experience in this patient population we anticipate that we will obtain 33 biopsied lesions (an average contribution of 1 biopsied lesion from 33 consenting patients), which will provide a…
NCT01543659	secondary	PSMA and AR expression and AR axis genomic and proteomic pathways on tumor tissue with the 89Zr-DFO-huJ591 PET imaging characteristics	3 years	89Zr-DFO-huJ591 uptake will be compared by PSMA and AR expression on tumor tissues (present/absent) using the rank-sum test. Results will also be presented using side-by-side histograms and box plots.
NCT01543659	secondary	FDG PET with 89Zr-DFO-huJ591 PET tumor uptake	3 years	All lesions with uptake will be used to correlate the accumulation of 89Zr-DFO-huJ591 to FDG. The width of the estimated confidence interval as a function of the value of the correlation coefficient (Ï) are given in Table 3. This assumes that uptake is normally distributed and for planning purposes only. Actual data analysis will make use of the rank correlation. These values conservatively assu…
NCT01567800	primary	Number of patients treated with the PET tracer FAZA to image primary tumor hypoxia in patients with prostate cancer prior to treatment with radiotherapy +/- concurrent and adjuvant hormonal therapy	2 years	NR
NCT01666808	primary	Failure-free Survival	3-Year	Definition of failure is: serum PSA value of 0.2ng/mL or more above the postradiotherapy nadir followed by another higher value, a continued rise in the serum PSA despite radiotherapy (RT), initiation of systemic therapy after completion of RT, or clinical progression.
NCT01751737	primary	Evaluation whether the odds of primary Gleason â‰¥ 3+4 are greater for image-guided biopsy (based on parametric PET/MRI) than for non-image-guided (standard) biopsy.	4 years	NR
NCT01769950	primary	Detection of Choline-PET detected nodal metastases	Eligible participants will undergo a Choline-PET scan before the initiation of any cancer specific treatments, that is within a time frame of one week from the time of diagnosis	At the time of diagnosis of prostate cancer, the investigators intend to utilize Choline-PET scan to gain evidence of nodal metastatic disease with a motive to assess for a potentially higher sensitivity than with the use of conventional imaging methods such as CT or MRI.
NCT01769950	secondary	Comparison of Choline-PET and CT for the detection of nodal metastatic disease	Eligible participants will undergo a Choline-PET scan before the initiation of any cancer specific treatments, that is within a time frame of one week from the time of diagnosis	For each enrolled patient, the information regarding nodal metastatic disease gained from Choline-PET scan will be compared with CT scan data.
NCT01769950	secondary	Comparison of Choline-PET and MRI for the detection of nodal metastatic disease	Eligible participants will undergo a Choline-PET scan before the initiation of any cancer specific treatments, that is within a time frame of one week from the time of diagnosis	For each enrolled patient, the information regarding nodal metastatic disease gained from Choline-PET scan will be compared with MRI scan data.
NCT01774071	primary	feasibility	2 years	Antibody imaging will be considered feasible if 75% of the patients are antibody-imaging-positive. We will enroll 6 patients (cohort 1A) at the 10mg dose level for an initial decision on feasibility. If 4 or more of these patients have 20% or more of their active lesions detectable by 89Zr-DFO-MSTP2109A then we will consider the agent feasible for imaging, otherwise we will proceed to cohort 1B. …
NCT01774071	primary	safety and tolerability	2 years	All adverse events will be graded for intensity on a scale of 0 to 5. Severity grades will be recorded and based on the CTCAE v4.0.Adverse events will be defined graded using CTCAE V4.0. The safety and tolerability of 89Zr-DFO-MSTP2109A will be assessed using the following primary safety outcome measures: Incidence and nature of incidence, nature, and severity of adverse events; and change in vit…
NCT01774071	primary	Serial blood draws will be used to estimate the pharmacokinetics (PK)	2 years	Serial blood draws will be used to estimate the pharmacokinetic profile of the 10 and 20mg 89Zr-DFO-MSTP2109A in this patient population.Blood samples will be obtained in green top tube: Just prior to injection of 89Zr-DFO-MSTP2109A (baseline)Approximately 5 Â± 2, 15 Â± 5, 30 Â± 9, 60 Â± 19, and 120 to 240 minutes after injection of the tracer. One sample at the time of each subsequent day of ima…
NCT01774071	primary	biodistribution	2 years	A PET-CT scan extending from top of skull to mid thighs will be performed to determine the biodistribution.
NCT01774071	secondary	ability of 89Zr-DFO-MSTP2109A PET to detect sites of metastatic prostate cancer.	2 years	NR
NCT01804231	primary	Frequency in change of clinical management based on results of 18F-FCH PET/MRI	Within 2 weeks of study scan	A questionnaire to assess the planned management will be completed by the investigator before and after provision of the results of the 18F-FCH PET/MRI to determine if the information provided by 18F-FCH PET/MRI influences the preferred plan of management
NCT01804231	secondary	Number of lesions identified with 18F-FCH based on consensus reporting	Within 2 weeks of study scan	NR
NCT01812668	primary	Change in PET standard uptake value SUV levels pre- and post-treatment	Baseline to 4 weeks	Summarized with standard descriptive statistics, separately at each measurement time point. This will include point and 80% confidence interval (CI) estimates. The mean SUV levels over time will be displayed graphically as a line plot (with separate curves for the different radiotracers). Gene expression levels will be transformed on a log 2 scale.
NCT01812668	secondary	Time to progression	From date of registration to date of first documented disease progression, or death from any cause, assessed up to 1 year	Summarized via the Kaplan-Meier (K-M) survivorship estimate. Summary statistics (e.g., median, 6-month and 12-month progression-free rates, etc.) will be calculated from the K-M life table.
NCT01812668	secondary	Type and grade of toxicities graded per National Cancer Institute (NCI) CTCAE version 4.0	Up to 4 weeks post-treatment	Summarized via their frequency distribution, point estimate of the proportion, and the Wilson type 80% CI.
NCT01812668	secondary	Clinical response based on the RECIST criteria 1.1	Up to 1 year	Summarized via their frequency distribution, point estimate of the proportion, and the Wilson type 80% CI.
NCT01812668	secondary	PSA response based on the RECIST criteria 1.1	Up to 1 year	Summarized via their frequency distribution, point estimate of the proportion, and the Wilson type 80% CI.
NCT01812668	secondary	PET response based on the RECIST criteria 1.1	Up to 1 year	Summarized via their frequency distribution, point estimate of the proportion, and the Wilson type 80% CI.
NCT01815515	primary	PET/CT detection of Metastatic Prostate Cancer	24 Months	To compare the diagnostic accuracy of DCFBC PET to CIM (CT and bone scintigraphy) for detection of metastatic prostate cancer based on comparison to dynamic CIM incorporating prior and follow-up scans..
NCT01815515	secondary	Measurement of new or progressive disease	24 Months	Estimate the proportion of new or progressive metastatic lesions found on conventional imaging modalities (CIM) that are DCFBC PET positive. Estimate the proportion of DCFBC PET positive sites that are positive for new or progressive metastatic disease by conventional imaging modalities (CIM) for prostate cancer.
NCT01816048	primary	Number of Participants With a Change in Maximum NaF PET/CT Standardized Uptake Values	Baseline and 3 months	To measure changes in NaF PET/CT standardized uptake values (SUVmax) from prior to dosing with Tak-700 to12 weeks after starting treatment with TAK-700. Value at three months minus value at baseline.
NCT01816048	primary	Number of Participants With Change in Prostate Specific Antigen (PSA) Response Rate	Baseline and 3 months	Measure prostate specific antigen (PSA) response rate in patients treated with TAK700, as measured by a decline in the PSA level from baseline to the month 3 assessment according to the Prostate Cancer Clinical Trials Working Group (PCWG2), at least a 50% decrease from baseline. Percent increase or decrease from month three compared to baseline.
NCT01816048	primary	Number of Participants With a Change in Total NaF PET/CT Standardized Uptake Values	Baseline and 3 months	To measure changes in NaF PET/CT standardized uptake values (SUV total) from prior to dosing with Tak-700 to12 weeks after starting treatment with TAK-700. Percent change from three months to baseline; value at three months minus value at baseline.
NCT01816048	secondary	Number of Subjects Who Experience Adverse Events While on Treatment With TAK 700	Up to 12 months	The number of subjects experiencing adverse events per CTCAE 4.0 while on treatment.
NCT01816048	secondary	Number of Patients With a Measurable Change in PSA Kinetics With TAK700 From Baseline to Off Treatment	Up to 14 months	Stable: no change in PSA kinetics Decrease: less than baseline Increase: greater than baseline PSA data was gathered at baseline and off treatment.
NCT01816048	secondary	Number of Participants With Changes in NaF PET/CT Results in Response to TAK700	At baseline and 12 weeks	This is an exploratory endpoint as we are planning to identify other new parameters during the PET/CT scanning that may be more predictive of response (such as SUV volume, or dynamic changes during the scanning period). Changes in results at week 12 compared to baseline. Value at 12 weeks minus value at baseline.
NCT01816048	secondary	Compare Changes on NaF PET/CT After Treatment With TAK700 With Standard Clinical Outcomes Including PSA Doubling Time, Response Evaluation Criteria in Solid Tumors (RECIST), and Radiographic Progression Free Survival.	Approximately 24 months	NR
NCT01816048	secondary	Number of Participants With a Change in the Number of Circulating Tumor Cells Using One or More Methods (Epispot)	At baseline and 12 weeks	Baseline compared to 12 weeks. Value at three months minus value at baseline.
NCT01816048	secondary	Number of Participants With Change in the Number of Circulating Tumor Cells Using the Cell Search System (Veridex, LLC) Obtained Prior to Beginning Treatment With TAK 700, After Completing One Cycle and After Completing 3 Cycles	At baseline, one month, three months	Change from baseline to one month and three month.
NCT01816048	secondary	PSA Response Rate and Circulating Tumor Cell Counts of Subjects Receiving TAK700 to NaF PET/CT Imaging Results	Baseline, one month, 2 months, 3 months	NR
NCT01883128	primary	Accuracy of whole body MRI in identifying distant disease	2 years	Whole body MRI lesions suspicious of lymph node, visceral or bone metastases compared to standard care tests - Sensitivity, specificity, negative and positive predictive values of whole-body MRI to detect distant disease compared to standard care tests (isotope bone-scan, PET/CT-scan, with skeletal survey where appropriate) and/or pelvic lymphadenectomy and/or biopsy of distant areas in indetermi…
NCT01883128	secondary	Can multiparametric MRI accurately detect localised recurrent prostate cancer	2 years	Imaging of Local Disease Transperineal multi-parametric MRI targeted biopsies compared to Template Prostate Mapping biopsies in the detection of UCL definition 2 clinically significant prostate cancer (Gleason >/=3+4 AND/OR Maximum Cancer Core Length >/=4mm in any one biopsy)
NCT01898065	primary	To characterize changes in tumor hypoxia (PET with 18F-MISO) during radiation therapy of prostate cancer.	3 to 4 weeks after beginning of radiation therapy	First PET-scan with 18-F-Miso done before radiation Second PET-scan with 18-F-Miso done 3 to 4 weeks after the beginning of radiation therapy.
NCT01898065	secondary	To compare hypoxia imaging (PET with 18F-MISO) with anatomical imaging (PET with 18F-choline) to study the feasibility of a tailored treatment.	before and 3 to 4 weeks after the begining of radiation therapy	Images obtained with PET Choline and MRI (anatomical location) will be merge with images obtained by 18F-MISO PET to search hypoxia on these anatomical areas.
NCT01923727	primary	Determine the safety of [89Zr]Df-IAB2M PET in patients with metastatic prostate cancer.	Day 1 (Infusion Day) through Day 7	To assess the safety of a single dose of of [89Zr]Df-IAB2M
NCT01923727	secondary	[89Zr]Dr-IAB2M PET/CT quantitative assessment of metastatic prostate cancer	Day 1 (Infusion Day) to Day 3	To determine the ability of 89Zr-Df-IAb2M PET to detect known sites of disease in patients with metastatic prostate cancer
NCT01923727	secondary	Optimal parameters for imaging with [89Zr]Df-IAB2M	Day 1 (Infusion Day) to Day 3	To evaluate the mass dose and hours post infusion that provides optimal detection of metastatic prostate cancer
NCT01923727	secondary	Sensitivity of [89Zr]Df-IAB2M to detect metastatic prostate cancer	Up to 4 weeks	To compare the results of the biopsy and FDG PET scan to the [89Zr]Df-IAB2M images
NCT01938339	primary	accuracy of PET/MR predicting localization and staging of prostate cancer	1 week after radical prostatectomy	analysis of accuracy of PET/MR predicting localization and staging of prostate cancer by comparison of PET/MR findings with pathological mapping images after radical prostatectomy
NCT01938339	secondary	accuracy of early detection and localization of recurrent prostate cancer	1 week after PET/MR imaging	accuracy of PET/MR for early detection and localization of recurrence by comparison of PET/MR findings with clinical data in two groups of patients with or without recurrent prostate cancer
NCT01967862	primary	Percent of patients with negative standard scans and positive on the newer scans	Up to 6 months	Will be estimated with a 95% confidence interval (CI) half-width of less of 15%.
NCT01967862	secondary	Percent of eligible patients with negative, indeterminate and positive CT scan/bone scan and targeted X-rays if done	Up to 6 months	The percent positive for metastatic disease can be estimated with a 95% CI half-width of less than 13%.
NCT01967862	secondary	Proportion of patients with biochemically recurrent PC in whom recurrence in the prostate bed can be visualized using MRI in the absence of detection using CT scan	Up to 52 weeks	NR
NCT01967862	secondary	Presence of metastatic disease detected using WB/axial MRI and/or fluorine F 18 sodium fluoride PET/CT	Up to 52 weeks	Will be correlated with the predicted 6-year probability of progression-free survival based on the Memorial Sloan Kettering Cancer Center salvage RT PC nomogram, and with PSA level at baseline.
NCT01967862	secondary	Ability of axial MRI to identify sites of disease	Up to 52 weeks	NR
NCT01967862	secondary	Ability of WB MRI to identify sites of disease	Up to 52 weeks	NR
NCT01967862	secondary	Relative contribution of fluorine F 18 sodium fluoride PET/CT	Up to 52 weeks	NR
NCT01967862	secondary	Relative contribution of MRI	Up to 52 weeks	NR
NCT01981707	primary	Sensitivity and specificity of 6 weeks PET-CT performed on the response after 12 weeks of abiraterone acetate treatment or enzalutamide	12 weeks	A centralized review will be carried out by 2 independent reviewers. The gold-standard to evaluate tumoral response to abiraterone acetate or enzalutamide will be the pain, the Prostate Specific Antigen rate, and imagery at 3 months according to prostate cancer working group.
NCT01981707	secondary	Study of global survival and progression-free survival according to the results of baseline F-choline PET .	24 weeks	NR
NCT01981707	secondary	Study of global survival and progression-free survival at 12 weeks of treatment according to the results of 6 weeks treatment F-choline PET.	12 weeks	NR
NCT01981707	secondary	Comparison of Area Under the Curve receiver operating characteristic curve for maximum standardized uptake value (SUVmax) different values.	12 and 24 weeks	NR
NCT01981707	secondary	Study of global survival and progression-free survival at 24 weeks of treatment according to the results of 6 weeks treatment F-choline PET.	24 weeks	NR
NCT01992016	primary	Rate of successful enhancement of FDG-PET imaging	Within 1 week after completion of ranolazine treatment	The proportion of success and its exact 90% confidence limits will be reported for each of the two arms.
NCT01992016	secondary	Quantitative change in FDG-PET imaging	Within 1 week after completion of ranolazine treatment	T-test or logistic regression will be used to assess if there is any difference in tumor size between the enhanced and not enhanced imagining. Logistic regression will be used to evaluate if tumor size is associated with the outcome. Effect size (from t-test) and odds ratio (from logistic regression) will be reported. Successful enhancement rate for each tumor location will be summarized.
NCT01992016	secondary	Quantitative change in PET imaging signal	Within 1 week after completion of ranolazine treatment	The proportion of success and its exact 90% confidence limits will be reported for each of the two arms.
NCT01993160	primary	Number of prostate cancer foci detected with FCH PET/MR compared to MR alone.	2 years	NR
NCT01993160	secondary	Detection rate of lymph node and distant metastases in patients with high risk prostate cancer as compared to conventional imaging strategies (CT abdomen and bone scintigraphy).	2 years	NR
NCT02002455	primary	Diagnostic accuracy of hybrid PET/MRI with FACBC	1 years	By comparing tracer uptake and imaging findings at MRI in each sextant with macroslices obtained at radical prostatectomy sensitivity, specificity, positive and negative predictive value and accuracy will be calculated
NCT02002455	secondary	Biochemical relapse free survival (bRFS)	5 years	By sequential measurements of serum PSA bRFS will be determined in patients having biologically guided radiotherapy (BGRT) plans. BGRT is performed with dose painting of hot spots at PET/MRI
NCT02004418	primary	Determine the toxicity profile of 11C-Choline administration in PET scans, therapeutic response and biochemical recurrence in patients treated with EBRT.	After 3 months	NR
NCT02004418	primary	Determine the toxicity profile of 11C-Choline administration in PET scans, therapeutic response and biochemical recurrence in patients treated with EBRT	After 3 years	NR
NCT02004418	primary	Determine the toxicity profile of 11C-Choline administration in PET scans, therapeutic response and biochemical recurrence in patients treated with EBRT	After 5 years	NR
NCT02004418	secondary	Intraprostatic lesion delineation capabilities of 11C-Choline in selected prostate cancer subjects for facilitation of Enhanced EBRT	3 months	NR
NCT02004418	secondary	Intraprostatic lesion delineation capabilities of 11C-Choline in selected prostate cancer subjects for facilitation of Enhanced EBRT	6 months	NR
NCT02013414	primary	The cancer detection rates by the targeted and standard biopsy approaches	Up to 2 years	This study will determine (i) whether fusion targeted biopsy can detect more cancer per core than the standard TRUS-guided biopsy; (ii) whether the addition of targeted biopsy to systematic biopsy increases the rate of diagnosis of aggressive cancer.
NCT02042053	primary	Percentage of patients with imaging parameter change(s) among the patients with immunological response	up to 14 weeks	NaF-PET/CT, FDG-PET/MRI, and blood drawing (for immunological response) are performed on patients at baseline, day 7 after the last SipT infusion, and week 10 after the last SipT infusion. The changes in SUV (standard uptake value) max on FDG-PET and NaF-PET, in MRI-ADC (apparent diffusion coefficient ) value, in MRI contrast enhancement, and in T2 lesion size will be measured.
NCT02042053	secondary	Percentage of patients with imaging parameter change(s) among the patients who respond per Response Evaluation Criteria In Solid Tumors (RECIST)	up to 14 weeks	NaF-PET/CT, FDG-PET/MRI, and blood drawing (for immunological response) are performed on patients at baseline, day 7 after the last SipT infusion, and week 10 after the last SipT infusion. The changes in SUV max on FDG-PET and NaF-PET, in MRI-ADC value, in MRI contrast enhancement, and in T2 lesion size will be measured.
NCT02061345	primary	PET biomarker uptake	Single time-point	The outcome measure is the increased uptake of 11-Carbon Peripheral Benzodiazepine Receptor-28 ([11C]PBR28) biomarker by activated microglia of patients demonstrating significant MCI with the primary endpoint of [11C]PBR28 uptake measured as a standardized uptake value (SUV)
NCT02061345	secondary	PET biomarker volume of distribution	Single time-point	Secondary endpoint is the [11C]PBR28 total volume of distribution (VT)
NCT02076503	primary	Positive and negative predictive value of 18FACBC PET/MR for detection of lymph node metastases	7 days	Findings on 18FACBC PET/MR images will be compared to histopathology, which is considered the gold standard for evaluation of pelvic lymph node metastases
NCT02111954	primary	Positivity of the new radiotracer Ga-68-NODAGA-MJ9 compared to the standard radiotracer F-18-FCH	At baseline (after F-18-FCH PET/CT)	PET images : SUVmax, SUVmean, VOI (mL), SUV41% lesions/ SUVbackground CT images : size lesions measured in 3D (axial, coronal and sagittal), density in Hounsfield Units (HU)
NCT02121600	primary	Number of lesions detected with 18F-FCH PET/MRI compared to conventional imaging	3 years	NR
NCT02121600	secondary	Number of concordant lesions identified on identified on 18F-FCH PET, conventional imaging and MRI	3 years	NR
NCT02121600	secondary	Concordance between number Circulating Tumor Cells (CTCs) and Cancer Microparticles (CMPs) and number of lesions detected by PET/MRI and conventional imaging	3 years	At both baseline and after 12 weeks of treatment
NCT02121600	secondary	Change in number and size of lesions after 12 weeks of treatment	3 years	As detected by 18F-FCH PET/MRI and change in CTC and CMP values
NCT02121600	secondary	Progression Free Survival	6 years	Changes in lesion parameters on PET and MRI and changes in serial CTC and CMP levels will be assessed to see if they are predictive of progression free survival
NCT02121600	secondary	Overall Survival	6 years	Changes in lesion parameters on PET and MRI and changes in serial CTC and CMP levels will be assessed to see if they are predictive of overall survival
NCT02131649	primary	Proportion of men with negative or equivocal conventional restaging imaging (bone scan + CT scan of abdomen and pelvis) with uptake identified outside of the prostate bed on 18F-FCH PET	Within 2 weeks of 18F-FCH PET scan	NR
NCT02131649	secondary	Biochemical disease free survival at 3 years post-treatment	3 years post-treatment	Whether biochemical (PSA) control rates 3 years post-treatment are improved for participants with 18F-FCH PET imaging that was negative or demonstrated uptake confined to the prostate bed and received salvage pelvic radiotherapy compared to published results for men with adverse features.
NCT02151760	primary	PET/CT Detection of Metastatic Disease	12 months	To comare diagnostic accuracy of 18-DCFPyL to CIM(CT and bone scintigraphy) for the detection of metastatic prostate cancer.
NCT02181192	primary	Disease-free survival according to PSA-value	at the end of follow-up period of 4 years	Subjects in the control arm have an aftertreatment period of 5 years. Follow-up period of intervention arm ends after 3 to 5 years after radiotherapy. Duration depends on the surveillance period until marginal value is reached. This period is subtracted from maximum follow-up period of 5 years.
NCT02181192	secondary	frequency of PSA-persistence	at the end of therapy , an expected average of 6 weeks	NR
NCT02181192	secondary	frequency of changes in therapeutic strategies by additional diagnostics	at the end of therapy , an expected average of 6 weeks	NR
NCT02181192	secondary	analysis for radiation parameters, restricted to patients of initiating center	at the end of therapy , an expected average of 6 weeks	NR
NCT02181192	secondary	therapy and following costs for patients	time frame of 2 weeks before therapy starts; at the end of therapy , an expected average of 6 weeks; during follow-up each 3 months for the first 2 years, then each 6 months for the rest of follow-up period, an expected average of 2 further years	NR
NCT02181192	secondary	overall survival	at the end of therapy , an expected average of 6 weeks	NR
NCT02181192	secondary	quality of life and side effects	time frame of 2 weeks before therapy starts; at the end of therapy , an expected average of 6 weeks; during follow-up each 3 months for the first 2 years, then each 6 months for the rest of follow-up period, an expected average of 2 further years	NR
NCT02190279	primary	To assess the ability of 18F-DCFBC to identify sites of localized, recurrent and metastatic prostate cancer	4 months	ability of 18F-DCFBC to identify sites of localized, recurrent and metastatic prostate cancer
NCT02232672	primary	Metastases to bone (yes/no) Metastases to lymph nodes (yes/no)	1 day (At the time of scan interpretation)	NR
NCT02232685	primary	Metastases to bone (yes/no)	1 day (At the time of scan interpretation)	NR
NCT02232724	primary	Metastases to bone (yes/no) Metastases to lymph nodes (yes/no)	1 day (At the time of scan interpretation)	NR
NCT02260817	primary	Evidence of Metastatic Prostate Cancer	After 11C-choline PET CT scan and MRI scan	The CT and MRI images will be evaluated for evidence of metastatic prostate cancer. The 11C-choline PET CT scan and MRI scan will be evaluated for evidence of metastatic prostate cancer.
NCT02282137	primary	The evidence of suspected or clinically confirmed prostate cancer confirmed by 68Ga-PSMA PET/CT.	3 years	NR
NCT02297386	primary	increase in standardize uptake values (SUV) between the second and third FDHT scans	1 year	Enrolling 15 patients will provide 80% power to detect a 33% increase in the mean uptake (from 6 to 8) between the 2nd and the 3rd scans.
NCT02297386	secondary	correlate AR expression to FDHT uptake	1 year	involves collecting formalin fixed paraffin embedded tissue from pre-treatment biopsy specimens to correlate androgen receptor (AR) expression to FDHT uptake. AR expression will be measured using RNA-seq and correlated with FDHT SUV values separately for each scan using Spearman's rank correlation.
NCT02346526	primary	Change from baseline in bone scan index at 2 months	Baseline to 2 Months	Bone scan index (BSI) will be used to quantitatively assess effect of therapy
NCT02346526	secondary	Mean percent change in bone scan lesion area by 18 month survival status	2 months (change in bone scan lesion area), 18 Months (survival status)	Mean change in bone scan index (BSI) at 2 months (i.e. approximately week 9) as assessed by BSI will be described by 18 month survival status. In other words, decline in BSI at 2 months on therapy will be evaluated as a predictive biomarker of survival at 18 months.
NCT02346526	secondary	Changes in circulating tumor cell (CTC) number	Day 1, day 4, weeks 5, 9, 13, 17, 21, 25, 37, 93	CTCs will be assessed by FDA-approved assay (Veridex CellSearch)
NCT02346526	secondary	Circulating biomarkers of the tumor microenvironment	Day 1, day 4, weeks 5, 9, 13, 17, 21, 25, 37, 93	Bone turnover markers and plasma biomarkers of inflammation and angiogenesis will be assessed serially
NCT02346526	secondary	Changes in circulating tumor cell (CTC) number and translational biomarkers	Day 1, day 4, weeks 5, 9, 13, 17, 21, 25, 37, 93	CTCs will be assessed by an experimental microfluidic platform
NCT02349022	primary	Compare sensitivity/specificity/PPV/NPV/Accuracy of [111In] capromab pendetide SPECT/CT to [89Zr]-Df-IAB2M PET/CT as confirmed by pathology	6 weeks	NR
NCT02349022	secondary	Assess the safety of a single dose of [89Zr]-Df-IAB2M	Day 1 through Day 13	NR
NCT02349022	secondary	Histopathologic correlation of PSMA expression and prostate cancer from surgical or biopsy specimens with uptake of [89Zr]-Df-IAB2M on PET/CT	Day 1 through Day 13	NR
NCT02349022	secondary	Compare the concordant and discordant rate for positive/negative areas of uptake between [111In]-Capromab pendetide SPECT/CT to [89Zr]-Df-IAB2M PET/CT using pathology for ground truth of disease status	Day 1 through Day 13	NR
NCT02349022	secondary	Compare the sensitivity/specificity/PPV/NPV/Accuracy of conventional imaging (CT/MRI/Bone scan) to [89Zr]-Df-IAB2M PET/CT using pathology for ground truth of disease status	Day 1 through Day 13	NR
NCT02384382	primary	Proportion of patients with at least one responding bone lesion (defined as a lesion with a total standardized uptake value less than that at baseline) on the third 18F-NaF PET/CT scan performed for each patient	From date of treatment initiation until the date of first documented disease progression up to 2 years after treatment initiation	NR
NCT02384382	secondary	Heterogeneity of response across all bone lesions as determined by the global heterogeneity of NaF standardized uptake value	From date of treatment initiation until the time point of the primary endpoint determination for each patient up to 2 years after treatment initiation	NR
NCT02391025	primary	Gallium citrate uptake	Day 1	Measured using PET scan
NCT02391025	secondary	Transferin receptor gene expression level	Day 1	Measured using tumor biopsy
NCT02391025	secondary	MYC gene expression level	Day 1	Measured using tumor biopsy
NCT02391025	secondary	MYC gene amplification status	Day 1	Measured using tumor biopsy
NCT02391025	secondary	MYC transcriptional signature score	Day 1	Measured using tumor biopsy
NCT02391025	secondary	Sensitivity of gallium citrate PET	Day 1	Compared to standard CT
NCT02391025	secondary	Specificity of gallium citrate PET	Day 1	Compared to standard CT
NCT02391025	secondary	Sensitivity of gallium citrate PET	Day 1	Compared to bone scan
NCT02391025	secondary	Specificity of gallium citrate PET	Day 1	Compared to bone scan
NCT02397408	primary	Compare sensitivity/specificity/PPV/NPV/Accuracy of 11C- and 18F-Choline to conventional imaging scans as confirmed by pathology	Day 1	NR
NCT02397408	secondary	Compare the concordant and discordant rate for positive/negative areas of uptake between 11C- and 18F-Choline to conventional imaging scans using pathology for ground truth of disease status	Day 1	NR
NCT02397408	secondary	Compare the sensitivity/specificity/PPV/NPV/Accuracy of conventional imaging to 11C- and 18F-Choline using pathology for ground truth of disease status	Day 1	NR
NCT02420977	primary	Response rate differences	baseline and after 2-3 months	To compare the detection , sextant localization and response of DCFPyL PET-MRI fusion or PET/MRI before and after 2-3 months of ADT in men with biopsy-positive high-risk localized or locally advanced prostate cancer.
NCT02420977	secondary	Biomarker changes	Baseline and at 2=3 months	To compare DCFPyL PET-MRI fusion or PET/MRI uptake in prostate cancer (quantified as per sextant SUVmax, SUVavg, metabolic tumor volume, total lesion DCFPyL uptake, DCFPyL uptake rate) as a reliable non-invasive imaging biomarker of PSMA expression following ADT as determined by qualitative and quantitative MRI-guided prostate biopsy core tissue immunohistochemical analysis. DCFPyL uptake will al…
NCT02420977	secondary	Metabolic tumor uptake changes	baseline and then at 2-3 months	To compare DCFPyL PET-MRI fusion or PET/MRI uptake in primary prostate cancer (quantified as per sextant SUVmax, SUVavg, metabolic tumor volume, total lesion DCFPyL uptake, DCFPyL uptake rate) following ADT with standard clinical prognostic markers (PSA, Gleason score, clinical stage) and with predictive model of pathologic stage.
NCT02420977	secondary	Gene expression changes	Baseline and then at 2-3 months	To validate DCFPyL PET-MRI fusion or PET/MRI uptake in prostate cancer (quantified as per sextant SUVmax, SUVavg, metabolic tumor volume, total lesion DCFPyL uptake, DCFPyL uptake rate) as a reliable non-invasive imaging biomarker of AR signaling following ADT as determined by AR gene set expression of biopsy core tissue specimens using qPCR.
NCT02420977	secondary	Nodal metastatic disease changes	Baseline and then at 2-3 months	To compare the detection of nodal metastatic disease by DCFPyL PET-MRI fusion or PET/MRI at initial staging to detection by available conventional imaging modalities (bone scan, CT, MRI) and when available biopsy pathology.
NCT02420977	secondary	All cause DCFPyL PET-MRI fusion or PET/MRI toxicity	Baseline and then at 2-3 months	To determine the safety of DCFPyL.
NCT02429804	primary	Dichotomized treatment response at 24 weeks, based on technetium Tc-99m medronate (99mTc-MDP) bone scintigraphy intensity	24 weeks	Logistic regression of per-lesion 24-week response will be performed on percent reduction in lesion maximum standardized uptake value and percent reduction in lesion MR size. The logistic regression will include an adjustment for clustering. The receiver operating characteristic curve from the logistic regression will be graphed to give some idea of the relative sensitivity and specificity of the…
NCT02429804	primary	Dichotomized treatment response at 24 weeks, based on computed tomography (CT) lesion size	24 weeks	Logistic regression of per-lesion 24-week response will be performed on percent reduction in lesion maximum standardized uptake value and percent reduction in lesion MR size. The logistic regression will include an adjustment for clustering. The receiver operating characteristic curve from the logistic regression will be graphed to give some idea of the relative sensitivity and specificity of the…
NCT02429804	primary	Dichotomized treatment response at 24 weeks, based on alkaline phosphatase (ALP) measurements (per lesion analysis)	24 weeks	Logistic regression of per-lesion 24-week response will be performed on percent reduction in lesion maximum standardized uptake value and percent reduction in lesion MR size. The logistic regression will include an adjustment for clustering. The receiver operating characteristic curve from the logistic regression will be graphed to give some idea of the relative sensitivity and specificity of the…
NCT02429804	primary	Percent reduction at 12 weeks in NaF/FDG PET standardized uptake value	12 weeks	NR
NCT02429804	primary	Percent reduction at 12 weeks in MRI lesion size (per lesion analysis)	12 weeks	NR
NCT02429804	secondary	Presence of new or regrowing extra-skeletal disease at 12 and/or 24 weeks on NaF/FDG PET/MRI that is not present on corresponding standard-of-care 99mTc-MDP bone scintigraphy and CT (per lesion analysis)	Up to 24 weeks	NR
NCT02429804	secondary	True status (true positive or false positive) of such lesions after 12 months of follow-up, based on all information except NaF/FDG PET/MRI (per lesion analysis)	12 months	The true positive fraction of progressions detected only with NaF/FDG PET/MRI will be estimated with 95% confidence intervals.
NCT02440308	primary	Normal Biodistribution of 68Ga-DOTA-Bombesin	1 hour	Radiopharmaceutical uptake in normal organs will be evaluated visually and measured semi-quantitatively using standardized uptake values (SUV) derived from the PET/CT scan software in patients with prostate cancer. Uptake values in different tissues will be measured as SUVmean (mean value for SUV). SUVmean values reflect relative uptake of the radiolabel into the tissue.
NCT02440308	secondary	68Ga-DOTA-Bombesin Feasibility	Up to 1 week	Feasibility of 68Ga-DOTA-Bombesin as a radiopharmaceutical for PET/MRI was assessed as the percentage of enrolled subjects who complete the examination, and for which the PET/MRI data were evaluable.
NCT02443571	primary	The primary end point for safety is a pooled analysis of all recorded safety data from participating sites	35 days post Fluciclovine 18F	NR
NCT02443571	primary	The co-primary effectiveness endpoint is the calculation of positive predictive value of FACBC to detect recurrence in patients previously diagnosed with prostate cancer	Up to 1 year post Fluciclovine 18F	NR
NCT02443571	primary	The co-primary effectiveness endpoint is the calculation of positive predictive value of FACBC to detect presence of malignant disease in patients undergoing screening for primary prostate cancer	Up to 1 year post Fluciclovine 18F	NR
NCT02443571	secondary	The secondary outcomes include determination of detection rate, sensitivity, specificity, and negative predictive value in biochemically recurrent prostate cancer	Up to 1 year post Fluciclovine 18F	NR
NCT02443571	secondary	The secondary outcomes include determination of detection rate, sensitivity, specificity, and negative predictive value to detect presence of malignant disease in patients undergoing screening for primary prostate cancer	Up to 1 year post Fluciclovine 18F	NR
NCT02483884	primary	Sensitivity and specificity of [68Ga]RM2 PET to identify lesions in comparison to whole-mount histopathology (number of histologically verified cancer lesions identified)	60-80 min post injection	NR
NCT02483884	secondary	Accumulation and tumor detection-rate	60-80 min post injection	Evaluation of [68Ga]RM2 accumulation and tumor detection-rate in patients with low, intermediate and high likelihood of recurrence according to pre-treatment risk stratification (NCCN guidelines).
NCT02483884	secondary	Accumulation of [68Ga]RM2 in BPH	60-80 min post injection	Assessment of the accumulation of [68Ga]RM2 in benign prostate hyperplasia (BPH) areas using whole mount sections of the prostate as standard of truth (SOT)
NCT02483884	secondary	Proportion of lesions detected by [68Ga]RM2 PET in comparison to MRI and [18F]-choline (whenever available)	60-80 min post injection	Comparison of [68Ga]RM2 findings to MRI, and [18F]-choline whenever available ([18F]-choline not mandatory)
NCT02483884	secondary	Quantitative determination (Standardized Uptake Value [SUV]) of [68Ga]RM2 uptake in cancer lesions, stratified according to risk groups	60-80 min post injection	Quantitative comparison of [68Ga]RM2 uptake in patients with low, intermediate or high likelihood of recurrence
NCT02483884	secondary	Evaluation of SUV threshold	60-80 min post injection	Exploratory evaluation of a quantitative (SUV) threshold to distinguish low, intermediate and high risk patients based on comparison with post-surgery histopathology
NCT02488070	primary	Average SUVmax of Ga68 PSMA Uptake Outside the Expected Normal Biodistribution	an estimated average of 1 hour	The biodistribution (ie, the location(s) of physiologic radiopharmaceutical uptake within the body) of Ga68 PSMA will be evaluated using PET/CT or PET/MRI. Biodistribution will be measured by drawing regions of interest (ROI) around areas with visually appreciable increased focal uptake over background (mediastinal blood pool) and calculating a standardized uptake value maximum (SUVmax), which is…
NCT02488070	primary	Average SUVmean of Ga68 PSMA Uptake Outside the Expected Normal Biodistribution	an estimated average of 1 hour	The biodistribution (ie, the location(s) of physiologic radiopharmaceutical uptake within the body) of Ga68 PSMA will be evaluated using PET/CT or PET/MRI. Biodistribution will be measured by drawing regions of interest (ROI) around areas with visually appreciable increased focal uptake over background (mediastinal blood pool) and calculating a SUVmean which is a semi-quantitative measurement of …
NCT02488070	primary	Average SUVmax Focal Uptake of Ga68 PSMA (F/N Ratio)	an estimated average of 1 hour	Focal uptake will be measured by drawing regions-of-interest (ROI) around areas with visually appreciable increased focal uptake over background (mediastinal blood pool) and calculating a SUVmax (a semi-quantitative measurement of the maximum value of radiopharmaceutical uptake within the ROI). The result will be expressed as the F/N ratio, ie, SUVmax of focal uptake divided by SUVmax of backgrou…
NCT02488070	primary	Average SUVmean Focal Uptake of Ga68 PSMA (F/N Ratio)	an estimated average of 1 hour	Focal uptake will be measured by drawing regions-of-interest (ROI) around areas with visually appreciable increased focal uptake over background (mediastinal blood pool) and calculating a SUVmean (a semi-quantitative measurement of the average value of radiopharmaceutical uptake within the ROI). The result will be expressed as the F/N ratio, ie, SUVmax of focal uptake divided by SUVmax of backgro…
NCT02488070	secondary	Feasibility of Ga-68 PSMA PET/CT or PET/MRI Scan	an estimated average of 2 hours	Feasibility of Ga68 PSMA PET/CT or PET/MRI is expressed as the number of subjects for whom the scan was successfully completed.
NCT02511665	primary	Assessment of the difference in expression levels of markers of the FASN/AMPK pathway pre and post treatment between the placebo and metformin arms.	24 months	NR
NCT02523924	primary	Description of putative sites of metastatic disease as determined by 18F-DCFPyL PET/CT	6 months	NR
NCT02523924	secondary	Assessment of treatment response by 18F-DCFPyL PET/CT	6 months	NR
NCT02523924	secondary	Correlation of 18F-DCFPyL PET/CT findings with PSA levels and time to disease progression	3 years	NR
NCT02559115	primary	localizing tumors	within two weeks prior to the planned prostatectomy	Localization will be defined using a total of 12 regions within the prostate: right and left base, midgland and apex in both peripheral and transition zones. The uptake on each region will be assessed by a radiologist blinded to standard of care imaging and clinical characteristics. Histopathological confirmation will be used as the gold standard.
NCT02562131	primary	Detection of recurrent prostate cancer by simultaneous 18F-Fluciclovine PET/MRI.	10 years	Relevant patient information will be collected until 2027, 10 years after the last PET/MRI scan.
NCT02578940	primary	Impact on patient treatment /management	1 month	The record of the revised management plan post fluciclovine (18F) PET/CT scan in comparison to the pre-scan intended management plan.
NCT02578940	secondary	Response rate to radical salvage therapy	7 months	To establish the proportion of patients who have a sustained response to radical salvage therapy.
NCT02578940	secondary	Diagnostic performance of the fluciclovine (18F) PET/CT scan	1 month	Diagnostic performance will be assessed by analysing sensitivity, specificity, positive predictive value (PPV), and negative predictive value (NPV), using patient and lesion based analyses.
NCT02578940	secondary	Effect of PSA levels on detection of recurrent cancer by the fluciclovine (18F) PET/CT scan	1 month	PSA levels in relation to scan positivity will be analysed to determine the optimal PSA threshold for detecting recurrent PCa by fluciclovine (18F) PET/CT.
NCT02578940	secondary	Assessment of safety and tolerability	1 month	Safety will be assessed from data on the occurrence of adverse events (AEs) and changes in clinical laboratory tests, vital signs, injection-site status, and physical examination findings from the time of administration of fluciclovine (18F) injection throughout the study period.
NCT02578940	secondary	Comparison of detection rates for fluciclovine (18F) PET/CT and choline PET/CT (in the patient subset who receive choline as standard care)	1 month	The sensitivity, specificity, positive predictive value (PPV), and negative predictive value (NPV) of choline PET will be assessed using patient and lesion based analyses, and compared to that of fluciclovine (18F) PET/CT.
NCT02603965	primary	Detection rate of Cu-64 PET imaging of PC	Baseline (at time of surgery)	The proportion of lesions detected with Cu-64 PET will be determined and compared with tumor maps derived from the whole mount step sectioned surgical pathology analysis of the radical prostatectomy specimen after surgery. 95% confidence intervals will be calculated. As a secondary analysis, a generalized estimating equations will be utilized to account for multiple lesions in an individual patie…
NCT02603965	primary	Incidence of adverse events	Up to 30 days post Cu-64-TP3805 injection procedure	NR
NCT02611882	primary	The sensitivity of Ga-68 HBED-CC PSMA for the detection of nodal metastasis in high-risk pre-prostatectomy patients.	one month	Patients who have a positive node on imaging and on pathology will be considered a true-positive. Patients who have no nodes on imaging and pathology will be considered true- negatives. Patients with positive nodes on imaging and negative on pathology will be considered false positives and those with positive nodes on pathology but negative on imaging will be considered false negatives. Point est…
NCT02611882	primary	The specificity of Ga-68 HBED-CC PSMA for the detection of nodal metastasis in high-risk pre-prostatectomy patients.	one month	Patients who have a positive node on imaging and on pathology will be considered a true-positive. Patients who have no nodes on imaging and pathology will be considered true- negatives. Patients with positive nodes on imaging and negative on pathology will be considered false positives and those with positive nodes on pathology but negative on imaging will be considered false negatives. Point est…
NCT02611882	primary	The sensitivity of Ga-68 HBED-CC PSMA for the detection of metastatic disease in patients with biochemical recurrence after prostatectomy or radiation therapy.	one month	it will be assumed that all patients with biochemical recurrence will have active disease, therefore the estimated prevalence will be 100%. Therefore the sensitivity will be determined by the percentage of patients in which positive disease is noted. Point estimate of sensitivity will be calculated with the corresponding 95% confidence interval.
NCT02611882	primary	Number of lesions that Gallium-68 labeled HBED-CC PSMA delineates in comparison to conventional imaging in castrate resistant prostate cancer patients.	one month	The number of positive body regions using conventional imaging and Ga-68 HBED-CC PSMA PET will be compared.
NCT02624518	primary	Difference between diagnostic performance of 68Ga-RM2 PET/MRI and magnetic resonance alone for detecting recurrent prostate cancer in clinically (PSA) recurrent but CT negative cases	12 months	The number and location of lesions will be recorded for each modality in each patient. PET images will be interpreted using the AW software and the location of uptake will be recorded for each patient. MR images will be evaluated for detection of areas of abnormal signal or anatomical structures.
NCT02624518	primary	Sensitivity of PET/MRI and MR alone	12 months	Will be compared by McNemar tests of paired proportions.
NCT02624518	primary	Specificity of PET/MRI and MR alone	12 months	Will be compared by McNemar tests of paired proportions.
NCT02631616	primary	Clinical response	4 months	QOL 30 questioner
NCT02631616	secondary	Biochemical response	4 months	Blood test for PSA (in ng/ml)
NCT02631616	secondary	Imaging response	4 months	PET/CT with 68Ga-DOTATET
NCT02659527	primary	Superiority of image guided biopsy using multiparametric metabolic hybrid imaging with FEC/PSMA-PET/MRI	36 months	We hypothesize that the image guided biopsy using multiparametric metabolic hybrid imaging with FEC/PSMA-PET/MRI is superior in the detection of primary localized prostate cancer than the conventional biopsy approach with transrectal ultrasound in patients with suspected prostate cancer (according to the inclusion criteria) and could therefore significantly improve the detection rate of the domin…
NCT02659527	secondary	tumor characterization	5 years	This method should enable improved tumor characterization. A diagnostic accuracy of >80% is assumed in lesions >5mm (in axial, sagittal and coronal extension) for the ability of the multiparametric metabolic method to differentiate between Gleason â‰¤3+4=7 (7a) tumors and â‰¥4+3=7 (7b) tumors (as compared to histological whole mount tumor mapping) and to identify patients with a high risk of deve…
NCT02659527	secondary	early biochemical relapse	5 years	To evaluate, if the applied parameters of multiparametric metabolic imaging with FEC- and PSMA-PET/MRI are associated with the evidence of an early biochemical relapse after a PSA nadir <0.2ng/ml after primary treatment in a two years follow up.
NCT02673151	primary	Percent of patients who had true lesions	Day 1 (After 68Ga-PSMA PET/CT scan completion)	Diagnostic performance of 68Ga-PSMA PET/CT will be compared with conventional imaging that is likely to have false negatives. Number of lesions and lesion outcomes will be tabulated for 68Ga-PSMA PET/CT for all patients.
NCT02673151	primary	Sensitivity of 68GA-PSMA PET/CT	Day 1 (After PET/CT completion)	Point estimates and 95% confidence intervals will be calculated. Sites of suspected metastatic disease will be graded on a three-point scale (0=Negative, 1=Equivocal, 2=Positive), with statistical analysis performed with equivocal score of 1 graded as positive or negative on two separate analysis, for a more sensitive or specific visual read, respectively.
NCT02673151	primary	Specificity of 68GA-PSMA PET/CT	Day 1 (After PET/CT completion)	Point estimates and 95% confidence intervals will be calculated. Sites of suspected metastatic disease will be graded on a three-point scale (0=Negative, 1=Equivocal, 2=Positive), with statistical analysis performed with equivocal score of 1 graded as positive or negative on two separate analysis, for a more sensitive or specific visual read, respectively.
NCT02677376	primary	The percentage of biopsies obtained from NaF PET/CT- identified responding and non-responding bone metastases that contain tumor tissue from 30 patients	12 weeks	To determine the feasibility and success rate of tumor tissue procurement using molecular-image-directed biopsies of responding and non-responding osseous metastases, measured by NaF PET/CT, in patients with metastatic castrate-resistant prostate cancer.
NCT02677376	secondary	The number of known response molecular biomarkers obtained from responding lesions as identified using NaF PET/CT in 30 patients who have received 12 weeks of enzalutamide.	Within 2 weeks of week 12	To compare NaF PET/CT responding lesions to known response molecular biomarkers obtained from biopsy of responding lesions
NCT02677376	secondary	The number of patients whose biopsy tissue demonstrates at least 5 markers from a panel of 300 individual markers that have a moderate effect size of 1.0 or greater for the difference between the enzalutamide resistant and responding bone metastases	Within 2 weeks of week 12	To compare NaF PET/CT non-responding lesions to known resistance molecular biomarkers obtained from biopsy of non-responding lesions
NCT02677376	secondary	Characterizations obtained from NaF PET/CT images from patients who demonstrate a progression free survival of greater than 12 months on enzalutamide treatment.	Within 2 weeks of week 12	To determine NaF PET/CT -derived radiomic profiles that correlate with prolonged benefit (PFS > 12 month) to enzalutamide
NCT02677376	secondary	Comparison of the percentage of responding/non-responding lesions on NaF PET/CT to PSA response, RECIST response, time to PSA progressions and radiographic progression free survival	Within 2 weeks of week 12	To correlate global responsiveness on NaF PET/CT (percentage of responding/non-responding lesions, SUVtotal) with clinical outcomes: PSA response, RECIST response, time to PSA progressions, and radiographic PFS
NCT02678351	primary	Percentage of patients who had true lesions	Day 1	Point estimates and 95% confidence intervals will be calculated.
NCT02678351	primary	Sensitivity of gallium Ga 68-PSMA PET/MRI	Day 1	Sites of suspected metastatic disease will be graded on a three-point scale (0=negative, 1=equivocal, 2=positive), with statistical analysis performed with equivocal score of 1 graded as positive or negative on two separate analysis, for a more sensitive or specific visual read, respectively. Point estimates and 95% confidence intervals will be calculated.
NCT02678351	primary	Specificity of gallium Ga 68-PSMA PET/MRI	Day 1	Sites of suspected metastatic disease will be graded on a three-point scale (0=negative, 1=equivocal, 2=positive), with statistical analysis performed with equivocal score of 1 graded as positive or negative on two separate analysis, for a more sensitive or specific visual read, respectively. Point estimates and 95% confidence intervals will be calculated.
NCT02680041	primary	The fraction of patients for whom 18F-fluciclovine PET/CT alters patient planned treatment through detection of disease.	2-22 days post PET CT	The change of management will be based on referring physician questionnaires completed pre- and post- 18F-fluciclovine PET/CT
NCT02680041	secondary	The fraction of patients for whom 18F-fluciclovine PET/CT alters patient actual treatment	6 months	The change of management will be based on referring physician questionnaires completed pre- 18F-fluciclovine PET/CT and changes reported at 6 month follow-up
NCT02680041	secondary	The rate of detection of any disease site by 18F-fluciclovine PET/CT in the study population	1 week	The percentage of subjects who have disease detectable by 18F-fluciclovine PET/CT
NCT02680041	secondary	The rate of detection of 1) local and pelvic disease and 2) distant metastases with 18F-fluciclovine PET/CT in the study population	1 week	The percentage of subjects who have disease detectable by 18F-fluciclovine PET/CT 1) in the pelvis and 2) distally
NCT02680041	secondary	The Positive Predictive Value (PPV) of 18F-fluciclovine PET/CT for regional disease compared to biopsy in those patients who undergo biopsy or in case of bony disease a correlation with MRI or biopsy	6 months	Based on the ratio of positive findings in the pelvis on 18F-fluciclovine PET/CT which are confirmed by histological examination of tissue or MRI
NCT02680041	secondary	The PPV of 18F-fluciclovine PET/CT for distant disease compared to biopsy in those patients who undergo a biopsy or in case of bony disease a correlation with MRI or biopsy	6 months	Based on the ratio of positive findings outside the pelvis on 18F-fluciclovine PET/CT which are confirmed by histological examination of tissue or MRI
NCT02680587	primary	Time to progression	6 months	To radiographically determine the proportion of men who have progressed after 6 months from randomization to observation versus SBRT who have oligometastatic prostate cancer.
NCT02680587	secondary	Change in rate of toxicity	6 months	To assess the toxicity of SBRT in patients with oligometastatic disease via blood test and physicals
NCT02680587	secondary	time to local progression	6 months	To determine radiographically local control at 6-months after SBRT in patients with oligometastatic disease.
NCT02680587	secondary	Time to progression free survival	6 months	To assess progression free survival (PFS) radiographically after randomization to observation versus SBRT.
NCT02680587	secondary	Rate of change in survival of two groups (observational versus SBRT)	6 months	To assess ADT-free survival after randomization to observation versus SBRT via blood tests
NCT02680587	secondary	Rate of change in quality of life of patients receiving SBRT versus people being observed.	5 months	To assess quality of life following completion of SBRT via questionnaires.
NCT02680587	secondary	Rate of change of DCFPyL=PET/MRI positive lesions of patients treated with SBRT versus untreated observed patients.	6 months	Estimate the proportion of DCFPyL-PET/MRI or -PET/CT positive sites that are positive for new or progressive metastatic disease by bone scan/CT at 6-months following SBRT and vice versa.
NCT02691169	primary	Number of participants with [F-18]-DCFPyL-related adverse events as assessed by CTCAE v4.0	Up to 3 days post [F-18]-DCFPyL Injection	The safety of [F-18]-DCFPyL administration to participants will be assessed by measuring changes from baseline in vital signs (blood pressure, heart rate and oxygen saturation) on the day of injection and through documentation of any other reported adverse events for up to 3 days post-administration.
NCT02691169	primary	Extent of baseline disease on [F-18]-DCFPyL imaging compared to extent of baseline disease on conventional imaging in each participant as assessed by counting the total number of lesions on imaging prior to starting hormonal therapy	At the time of initial imaging	The extent of baseline disease on [F-18]-DCFPyL imaging (total number of lesions) will be compared to the extent of baseline disease on conventional imaging (total number of lesions) to determine [F-18]-DCFPyL imaging sensitivity.
NCT02691169	secondary	Treatment response on [F-18]-DCFPyL imaging using EORTC criteria will be compared with treatment response on clinical follow-up according to PCWG2 criteria.	1 year post hormonal therapy initiation	NR
NCT02693860	primary	Induction of inflammatory and/or apoptotic response of prostate cancer cells by reviewing H&E stained slides from pre treatment biopsy and comparing to the post-treatment radical prostatectomy pathology using the Periâˆ’tumoral inflammation 4âˆ’point scoring	Change from baseline in Peri-tumoral inflammation 4-point scoring at Day 31 post prostatectomy	NR
NCT02693860	secondary	Time to biochemical (PSA) and/or radiographic recurrence will be followed by drawing PSA samples and performing radiographic scans.	From date of first treatment until the date of first documented progression or date of death, whichever came first, assessed up to 36 months	PSA values will be monitored at screening, then at months 3, 6, 9, 12, 18, 24, and 36 after Day 1 of treatment. Radiographic scans will be performed at screening and at months 6, 12, 18, 24, 30, and 36.
NCT02693860	secondary	Number of participants with treatment-related adverse events as assessed by CTCAE v4.0	Adverse events will be monitored on Days 1, 14, 21, 28, 31, and 45	NR
NCT02699424	primary	Tumor detection rate measured with Ga-PSMA-PET in non-responders versus responders.	PSA response is evaluated after 5 weeks of radiotherapy. Ga-PSMA-PET at baseline is compared in the PSA-responder group as compared to the non-responder group	NR
NCT02699424	primary	Assessment of PSA response during radiotherapy.	Is evaluated once weekly during radiotherapy, duration of radiotherapy is 35 days; 70 Gy in 2 Gy fractions.	NR
NCT02715583	primary	Number of adverse events	1 year	NR
NCT02744534	primary	Comparison of cancer detection between standard and targeted prostate biopsies	Two weeks	The cancer detection rate per core will be compared between the standard care prostate biopsy and the targeted prostate biopsy.
NCT02747290	primary	Standardized uptake value of 68Ga-NOTA-BBN-RGD in prostate cancer	1 year	The semiquantitative analysis will be performed by the same person for all the cases, and the standardized uptake value (SUV) of the tracer in prostate cancer will be measured.
NCT02747290	secondary	Adverse events collection	1 week	Adverse events within 1 week after the injection and scanning of patients and patients will be followed and assessed.
NCT02793284	primary	Detection of extra-prostatic disease	2 weeks post re-staging	Number of men with extra-prostatic disease detected by either 18F-DCFPyL PET/CT or conventional imaging, divided by the number of men undergoing imaging.
NCT02793284	secondary	Detection of extra-prostatic disease exclusive to 18F-DCFPyl PET/CT	2 weeks post re-staging imaging	Number of men who have extra-prostatic disease detected exclusively on 18F-DCFPyL PET/CT.
NCT02793284	secondary	Detection of lesions per subject and overall population	2 weeks post re-staging imaging	The number of extra-prostatic lesions detected by 18F-DCFPyL PET/CT versus conventional imaging alone will be compared on a per subject and overall population basis.
NCT02793284	secondary	Location of extra-prostatic lesions	2 weeks post re-staging imaging	The location of extra-prostatic lesions detected by 18F-DCFPyL PET/CT versus conventional imaging.
NCT02793284	secondary	Planned treatment management based on re-staging imaging	2 weeks post re-staging imaging	Planned treatment management based on the information from 18F-DCFPyL PET/CT compared to conventional imaging, to characterize the impact on patient care.
NCT02793284	secondary	Actual treatment management assessed by physician completed study specific questionnaire	6 months, 12 months, 24 months, and 36 months after re-staging imaging	A questionnaire developed specifically for the study, called the Post-PET Management Form, will be completed by the attending physician, noting any changes to the treatment based on the results of the 18F-DCFPyL PET/CT imaging. Treatment options may include, but are not limited to, surgery, radiotherapy, androgen deprivation therapy, cryotherapy, and observation.
NCT02793284	secondary	Disease status (Is the patient alive, deceased, has active disease, or no evidence of disease?)	6 months, 12 months, 24 months, and 36 months after re-staging imaging	The investigators want to determine if the patient is alive, deceased, has active disease or no evidence of disease, at approximately yearly intervals. The source of this data could come from physician notes, lab tests, imaging reports, pathology report, or directly from the patient.
NCT02793284	secondary	Quality of Life	6 months, 12 months, 24 months, and 36 months after re-staging imaging	Quality of life is measured using the Functional Assessment of Cancer Therapy - Prostate (FACT-P) and Expanded Prostate Cancer Index Composite (EPIC) standardized questionnaires.
NCT02793284	secondary	Disease burden measured by serum and urine biomarkers versus imaging	Baseline	Baseline serum and urine will be obtained for future correlative studies of novel biomarkers of disease burden for comparison against measures of disease burden provided by imaging.
NCT02793882	primary	Patient-wide SUVmax on 18F-FCH PET/CT in locoregional and metastatic prostate cancer	Immediate	NR
NCT02796807	primary	SUVmax on 68Ga-PSMA PET/CT in locoregional and metastatic prostate cancer	Through study completion, one day	NR
NCT02809690	primary	Proportion of men for whom biopsy cores taken based only on the 18F-FMAU PET/CT results would have yielded the same overall diagnosis as the standard TRUS-guided core or the mpMRI-directed prostate biopsies	Up to 1 year	Standard descriptive methods will be used to summarize the data collected: means, standard deviations, ranges, and confidence intervals (or medians, quartiles), contingency tables, histograms, correlation coefficients (Pearson or Spearman) and scatter plots. The scatter plots and correlations between each of the histopathology parameters and the imaging parameters will be examined to better under…
NCT02809690	primary	Proportion of men for whom the 18F-FMAU PET/CT identified all lesions that were found to have cancer based on the standard TRUS-guided and the mpMRI directed core prostate biopsies	Up to 1 year	Standard descriptive methods will be used to summarize the data collected: means, standard deviations, ranges, and confidence intervals (or medians, quartiles), contingency tables, histograms, correlation coefficients (Pearson or Spearman) and scatter plots. The scatter plots and correlations between each of the histopathology parameters and the imaging parameters will be examined to better under…
NCT02809690	primary	Proportion of men who completed both imaging procedures and for whom biopsy cores taken based only on the fluorine 18F-FMAU PET/CT results would have yielded the same overall diagnosis as the standard TRUS-guided core prostate biopsies	Up to 1 year	Standard descriptive methods will be used to summarize the data collected: means, standard deviations, ranges, and confidence intervals (or medians, quartiles), contingency tables, histograms, correlation coefficients (Pearson or Spearman) and scatter plots. The scatter plots and correlations between each of the histopathology parameters and the imaging parameters will be examined to better under…
NCT02813226	primary	Functional imaging metabolic response contrasted with conventional imaging response	10 weeks	Percent change of the average maximum standardized uptake value (SUVmax) of target lesions in contrast with conventional imaging soft tissue and bone response between the baseline scans and the Week 10 scans.
NCT02813226	secondary	Functional imaging response	10 weeks	The percent change in the SUVmax of the most intensely FDG/DCFPyL avid lesion relative to Baseline.
NCT02813226	secondary	Radiological progression free survival.	3 years	The time from registration to the first date of radiographic disease progression in bone or soft tissue or to the date of death
NCT02813226	secondary	Prostate specific antigen (PSA) response	3 years	The time from registration to the date of PSA progression
NCT02813226	secondary	Progressive Disease (example change in treatment, skeletal related event)	3 years	The time from registration to initiation of anti-cancer intervention or death from any cause.
NCT02813226	secondary	Overall Survival	3 years	The time from registration to the date of death from any cause.
NCT02814968	primary	Progression-Free Survival (PFS) at 6 months	6 months	Defined as the time from the date of randomization to the date of radiological progression or death (patients will be followed beyond the fixed time point of 12 months for continued response cq recurrence, but 12 month is the last fixed primary endpoint assessment). Radiological progression is defined by any of the following criteria: Soft tissue lesions: Progressive disease on 18F-FDG PET/CT or …
NCT02814968	primary	Progression-Free Survival (PFS) at 12 months	12 months	Defined as the time from the date of randomization to the date of radiological progression or death (patients will be followed beyond the fixed time point of 12 months for continued response cq recurrence, but 12 month is the last fixed primary endpoint assessment). Radiological progression is defined by any of the following criteria: Soft tissue lesions: Progressive disease on 18F-FDG PET/CT or …
NCT02814968	secondary	Biochemical (PSA) response defined as prostate-specific antigen (PSA) nadir.	12 months	NR
NCT02814968	secondary	PSA progression. PSA kinetics measured by PSA doubling time (regular PSA measurements).	12 months	NR
NCT02814968	secondary	Progression of bone lesions detected with bone scan according to Prostate Cancer Working Group 2 (PCWG2) criteria.	6 and 12 months	NR
NCT02814968	secondary	Radiologically confirmed spinal cord compression or pathological fracture due to malignant progression.	6 and 12 months	NR
NCT02814968	secondary	Occurrence of Symptomatic Skeletal Events (SSE) evaluated by combination of clinical and radiological assessments	12 months	SSE is defined as external beam radiation therapy to relieve skeletal pain, occurrence of a new symptomatic pathologic bone fracture, spinal cord compression, tumour-related orthopedic surgical intervention or change of anti-neoplastic therapy to treat bone pain
NCT02814968	secondary	Number of participants with change in CTC measurements correlated to radiological PFS.	6 and 12 months	NR
NCT02814968	secondary	Percent change from baseline in serum concentration of circulating testosterone (T).	12 months	NR
NCT02814968	secondary	Percent change from baseline in serum concentration of dihydrotestosterone (DHT).	12 months	NR
NCT02814968	secondary	Percent change from baseline in serum concentration of sex hormone binding globulin (SHBG).	12 months	NR
NCT02814968	secondary	Percent change from baseline in serum concentration of androstenedione (A).	12 months	NR
NCT02814968	secondary	Number of participants with changes in biomarkers of bone turnover correlated to PSA.	12 months	NR
NCT02814968	secondary	Number of participants with adverse events (AEs) and serious adverse events (SAEs) leading to treatment discontinuation.	6 and 12 months	NR
NCT02814968	secondary	Time to symptomatic progression (including death due to prostate cancer).	12 months	NR
NCT02814968	secondary	Time to first radiological or symptomatic progression.	6 and 12 months	NR
NCT02814968	secondary	Time to initiation of salvage systemic therapy, including chemotherapy, or palliative radiation.	12 months	NR
NCT02814968	secondary	Quality of life measured by the Functional Assessment of Cancer Therapy-Prostate (FACT-P) questionnaire.	6 and 12 months	NR
NCT02814968	secondary	Quality of life measured by the EuroQol 5-Dimension QoL Instrument (EQ-5D).	6 and 12 months	NR
NCT02814968	secondary	Changes in Karnofsky score	6 and 12 months	NR
NCT02814968	secondary	Changes in visual analogue scale (VAS) for tumour-related pain.	6 and 12 months	NR
NCT02814968	secondary	Changes in bone mineral density (BMD) as measured by Dual-energy X-ray absorptiometry (DXA) scan.	6 and 12 months	NR
NCT02814968	secondary	Cost-effectiveness of 18F-FDG PET/CT and Whole Body MRI compared to conventional prostate cancer staging.	6 and 12 months	NR
NCT02815033	primary	Progression-Free Survival (PFS) at 6 and 12 months.	6 and 12 months	Radiological progression is defined by any of the following criteria: Soft tissue lesions: Progressive disease on Choline (11C or 18F) PET/CT or Whole Body MRI by RECIST 1.1. Bone or bone marrow lesions: Progressive disease on PET/CT or MRI as evidenced by new lesions or an increase in size of 25% of the sum of target lesions. Conversion of the Choline (11C or 18F) PET signal of the metastases at…
NCT02815033	secondary	Biochemical response defined as prostate-specific antigen (PSA) nadir	12 months	NR
NCT02815033	secondary	PSA progression. PSA kinetics measured by PSA doubling time (regular PSA measurements)	12 months	NR
NCT02815033	secondary	Progression of bone lesions detected with bone scan according to Prostate Cancer Working Group 2 (PCWG2) criteria	6 and 12 months	NR
NCT02815033	secondary	Radiologically confirmed spinal cord compression or pathological fracture due to malignant progression	6 and 12 months	NR
NCT02815033	secondary	Occurrence of Symptomatic Skeletal Events (SSE) evaluated by combination of clinical and radiological assessments	12 months	SSE is defined as external beam radiation therapy to relieve skeletal pain, occurrence of a new symptomatic pathologic bone fracture, spinal cord compression, tumour-related orthopedic surgical intervention or change of anti-neoplastic therapy to treat bone pain
NCT02815033	secondary	Circulating tumour cell (CTC) measurements and comparison with radiological PFS at 6 and 12 months	6 and 12 months	NR
NCT02815033	secondary	Percent change from baseline in serum concentration of circulating testosterone (T)	12 months	NR
NCT02815033	secondary	Percent change from baseline in serum concentration of dihydrotestosterone (DHT)	12 months	NR
NCT02815033	secondary	Percent change from baseline in serum concentration of sex hormone binding globulin (SHBG)	12 months	NR
NCT02815033	secondary	Percent change from baseline in serum concentration of androstenedione (A)	12 months	NR
NCT02815033	secondary	Number of participants with changes in biomarkers of bone turnover correlated to PSA	12 months	NR
NCT02815033	secondary	Number of participants with adverse events (AEs) and serious adverse events (SAEs) leading to treatment discontinuation	6 and 12 months	NR
NCT02815033	secondary	Time to symptomatic progression (including death due to prostate cancer)	12 months	NR
NCT02815033	secondary	Time to first radiological or symptomatic progression	6 and 12 months	NR
NCT02815033	secondary	Time to initiation of salvage systemic therapy, including chemotherapy, or palliative radiation	12 months	NR
NCT02815033	secondary	Quality of life measured by the Functional Assessment of Cancer Therapy-Prostate (FACT-P) questionnaire	6 and 12 months	NR
NCT02815033	secondary	Quality of life measured by the EuroQol 5-Dimension QoL Instrument (EQ-5D)	6 and 12 months	NR
NCT02815033	secondary	Changes in Sexual Function (IIEF)	6 and 12 months	NR
NCT02815033	secondary	Changes in Karnofsky score	6 and 12 months	NR
NCT02815033	secondary	Changes in visual analogue scale (VAS) for tumour-related pain	6 and 12 months	NR
NCT02815033	secondary	Changes in bone mineral density (BMD) as measured by Dual-energy X-ray absorptiometry (DXA) scan	6 and 12 months	NR
NCT02815033	secondary	Early Health Technology Assessment to calculate cost-effectiveness of both diagnostic procedures	6 and 12 months	NR
NCT02816840	primary	Solid tumor size	Three months	Three months after radiotherapy, the efficacy assessment for the prostate cancer will be examined with PET/CT or CT.
NCT02816840	secondary	Relapse-free survival	Three years	NR
NCT02826382	primary	Time course of uptake of [68Ga]P15-041 in bone metastases	60 minutes post injection	kinetics of [68Ga]P15-041 uptake in known or suspected bone metastases in prostate cancer
NCT02826382	primary	Time course of whole body distribution of [68Ga]P15-041	3 hours post injection	whole body distribution of [68Ga]P15-041 used for human dosimetry determination
NCT02830880	primary	Change in Clinical Response assessed by FACBC PET scan	Baseline, Cycle 1 (Week 2), Cycle 6 (Week 17)	FACBC PET Imaging findings will be recorded using a qualitative scale for uptake based on visual analysis: None â‰¤ blood pool (aorta); Minimal â‰¤ marrow (L3); Moderate > marrow <liver; Intense â‰¥ liver
NCT02830880	primary	Change in Clinical Response Assessed by PSA	Baseline, Cycle 1 (Week 2), Cycle 6 (Week 17)	Prostate Specific Antigen serum biomarker will be used to assess response to treatment. PSA level will be collected via blood draw. Change is defined as the difference in PSA level from Cycle 1 to Cycle 4.
NCT02830880	primary	Change in Clinical Response Assessed by MRI	Baseline, Cycle 1 (Week 2), Cycle 6 (Week 17)	An MRI will be used to assess response to treatment. Treatment response will be reported as follows: Complete Response (CR) Disappearance of all target lesions. Any pathological lymph nodes (whether target or non-target) must have reduction in short axis to <10 mm. Complete Response Unknown (CRU) Partial Response (PR) At least a 30% decrease in the sum of diameters of target lesions, taking as re…
NCT02830880	primary	Change in Clinical Response Assessed by CT Scan	Baseline, Cycle 1 (Week 2), Cycle 6 (Week 17)	A CT will be used to assess response to treatment. Treatment response will be reported as follows: Complete Response (CR) Disappearance of all target lesions. Any pathological lymph nodes (whether target or non-target) must have reduction in short axis to <10 mm. Complete Response Unknown (CRU) Partial Response (PR) At least a 30% decrease in the sum of diameters of target lesions, taking as refe…
NCT02830880	primary	Change in Clinical Response Assessed by Bone Scan	Baseline, Cycle 1 (Week 2), Cycle 6 (Week 17)	A bone scan will be used to assess response to treatment. Change is defined as the difference in disease response from baseline to end of study. Disease response will be reported as follows: Mild (similar to surrounding bone) Moderate (greater than surrounding bone and similar to characteristic degenerative uptake) Intense (greater than characteristic degenerative update)
NCT02830880	secondary	Mortality Rate	End of Study (up to 1 year)	The number of deaths that have occurred will be assessed at the end of study.
NCT02840552	primary	Safety of FCH-PET/CT imaging as measured by the incidence of adverse events (AE)	7 days	NR
NCT02840552	primary	Efficacy of FCH-PET/CT imaging as measured by sensitivity and specificity vs CT on a per patient basis as compared to standard of truth	12 months	NR
NCT02840552	primary	Efficacy of FCH-PET/CT imaging as measured by sensitivity and specificity vs CT on a per lesion basis as compared to standard of truth	12 months	NR
NCT02852122	primary	The Role of C-11 Choline PET in Patients with Prostate Cancer	Two years	Inconsistence rate (%) of C-11 Choline PET and MRI in detecting local regional and distant metastasis prostate cancer. The inconsistence rate (%) is defined as the proportion of inconsistent results by PET and MRI, i. e. PET positive but MRI negative, or PET negative but MRI positive.
NCT02856100	primary	Compare metastatic lesions detected on 18F-DCFPyL PET/CT at baseline and follow-up with standard of care conventional imaging (CT and bone scan) response at 8-12 weeks	within 2 years of imaging	NR
NCT02858128	primary	effectiveness of whole-body diffusion-weighted magnetic resonance imaging (WB-DW- MRI) in detecting metastases	2 years	NR
NCT02876991	primary	Percentage of patients with choline PET negative and sodium fluoride PET positive for bone extension (metastasis)	Execution of sodium fluoride PET (up to 4 weeks from choline PET; from baseline up to 4 weeks)	NR
NCT02876991	secondary	Inter-strategy concordance of diagnosis evaluated by kappa coefficient	Execution of sodium fluoride PET (up to 4 weeks from choline PET; from baseline up to 4 weeks)	Concordance between results of choline PET and sodium fluoride PET
NCT02876991	secondary	Metastatic status and number of lesions detected respectively by sodium fluoride PET and choline PET	Execution of sodium fluoride PET (up to 4 weeks from choline PET; from baseline up to 4 weeks)	NR
NCT02876991	secondary	Metastatic status and number of lesions identified by 3 medical doctors of 2 different centres in sodium fluoride PET	Execution of sodium fluoride PET (from baseline up to 4 weeks)	NR
NCT02899312	primary	superiority of 18F-DCFPyL PET/CT over conventional imaging for detection of recurrent prostate cancer.	3 years after the PSMA PET scan	Comparison to conventional imaging studies, pathology and clinical follow-up up to 3 years after PSMA imaging.
NCT02899312	secondary	clinical impact of 18F-DCFPyL PET/CT	6 months after the PSMA PET scan	To assess the clinical impact of 18F-DCFPyL scans inpatient management. Eg, surgical resection or localized radiation.
NCT02916537	primary	Adverse event frequency as graded by Common Toxicity Criteria version 4.03	7 days from time of injection	NR
NCT02916537	secondary	Organ dosimetry/tissue uptake of CTT1057 as measured by PET/MR imaging of prostate cancer	Up to six hours from time of injection	NR
NCT02916537	secondary	Pharmacokinetic profile of CTT1057 as measured by radiotracer detection in blood samples	Up to four hours from time of injection	NR
NCT02916537	secondary	Level of CTT1057 uptake on PET/MR imaging of localized prostate cancer with PSMA protein expression by immunohistochemistry from subsequent radical prostatectomy specimens	12 weeks	NR
NCT02916537	secondary	Optimal Standardized Uptake Value (SUV) ratio threshold on CTT1057 PET/MR for discriminating tumor pathology from primary prostate cancer tissue	4 hours	NR
NCT02916537	secondary	Sensitivity and specificity of CTT1057 PET imaging on a lesion-by-lesion basis as compared with standard imaging in metastatic prostate cancer	4 hours	NR
NCT02916537	secondary	Number of positive lesions on CTT1057 PET/MR in subjects with equivocal or negative conventional imaging scans	4 hours	NR
NCT02916537	secondary	Location of positive lesions on CTT1057 PET/MR in subjects with equivocal or negative conventional imaging scans	4 hours	NR
NCT02918357	primary	Sensitivity of PSMA PET for the detection of metastases a per-patient and per-region-basis confirmed by histopathology/biopsy.	one month	Point estimate of the sensitivity will be calculated with the corresponding 95% confidence interval.
NCT02918357	primary	Positive predictive value of PSMA PET for the detection of metastases a per-patient and per-region-basis confirmed by histopathology/biopsy.	one month	Point estimate of the positive predictive value will be calculated with the corresponding 95% confidence interval.
NCT02919111	primary	Sensitivity of PSMA PET for the detection of regional nodal metastases compared to pathology at radical prostatectomy on a per patient basis using nodal regional correlation.	one month	Patients who have a positive node on imaging and on pathology will be considered a true-positive. Patients who have no nodes on imaging and pathology will be considered true- negatives. Patients with positive nodes on imaging and negative on pathology will be considered false positives and those with positive nodes on pathology but negative on imaging will be considered false negatives. Point est…
NCT02919111	primary	Specificity of PSMA PET for the detection of regional nodal metastases compared to pathology at radical prostatectomy on a per patient basis using nodal regional correlation.	one month	Patients who have a positive node on imaging and on pathology will be considered a true-positive. Patients who have no nodes on imaging and pathology will be considered true- negatives. Patients with positive nodes on imaging and negative on pathology will be considered false positives and those with positive nodes on pathology but negative on imaging will be considered false negatives. Point est…
NCT02919111	primary	Positive Predictive Value of PSMA PET for the detection of regional nodal metastases compared to pathology at radical prostatectomy on a per patient basis using nodal regional correlation.	one month	Patients who have a positive node on imaging and on pathology will be considered a true-positive. Patients who have no nodes on imaging and pathology will be considered true- negatives. Patients with positive nodes on imaging and negative on pathology will be considered false positives and those with positive nodes on pathology but negative on imaging will be considered false negatives. Point est…
NCT02919111	primary	Negative Predictive Value of PSMA PET for the detection of regional nodal metastases compared to pathology at radical prostatectomy on a per patient basis using nodal regional correlation.	one month	Patients who have a positive node on imaging and on pathology will be considered a true-positive. Patients who have no nodes on imaging and pathology will be considered true- negatives. Patients with positive nodes on imaging and negative on pathology will be considered false positives and those with positive nodes on pathology but negative on imaging will be considered false negatives. Point est…
NCT02920229	primary	the ratio between the number of 68Ga-PSMA PET/CT positive patients and the number of prostate cancer patients with biochemical relapse and negative standard imaging	up to 24 months	the ratio between the number of 68Ga-PSMA PET/CT positive patients and the number of prostate cancer patients with biochemical relapse and negative standard imaging
NCT02920229	secondary	Sensitivity for different PSA values (ranges)	up to 24 months	Sensitivity of 68Ga- PSMA PET/CT for different PSA values (ranges)
NCT02920229	secondary	Sensitivity for different lesion sites	up to 24 months	Sensitivity of 68Ga- PSMA PET/CT for different lesion sites
NCT02920229	secondary	PSA decrease: the receiver operating characteristic (ROC) curves generated by plotting sensitivity versus 1-specificity. Youden's index will be used for determining cut-off value between pos and neg 68Ga-PSMA PET/CT findings	up to 24 months	for patients that will start an anticancer treatment: evaluate the predictive role of 68Ga- PSMA PET/CT on early response to therapy (hormonotherapy, abiraterone, enzalutamide) taking PSA decrease as a reference.
NCT02920229	secondary	Evaluation of the concordance between 68Ga- PSMA PET/CT and PET/CT or the others standard methods, performed by the Cohen's kappa coefficient.	up to 24 months	for patient without any treatment: evaluate the concordance between 68Ga- PSMA PET/CT and other standard methods and eventually optional biopsy
NCT02920229	secondary	number of treated patients experiencing grade 1 to 4 adverse events	up to 24 months	number of treated patients undergoing grade 1 to 4 adverse events evaluated according to CTCAE v.4.0
NCT02920229	secondary	percentage of treated patients experiencing grade 1 to 4 adverse events	up to 24 months	percentage of treated patients experiencing grade 1 to 4 adverse events
NCT02940262	primary	Diagnostic performance of 68Ga-PSMA-11 PET/CT assessed by detected lesion	Up to 1 year	Patients receive gallium Ga 68-labeled PSMA ligand glutamic acid (Glu)-urea-lysine (Lys)(Ahx) intravenously (IV) and after 45-60 minutes undergo PET/CT. After completion of study, patients are followed up every 3-6 months for up to 1 year.
NCT02952469	primary	Reproducibility assessment	up to 15 days from first imaging	A second PET imaging assessment will be performed (test/retest) to confirm
NCT02952469	secondary	Biodistribution assessment	60 minutes post-injection	PET imaging assessment of systemic drug distribution using dynamic data
NCT02964351	primary	Metastasis size and location	18 months	Location of metastasis by a report analyzing the pathological examination (PET-MR output).
NCT02964351	secondary	MicroRNA profile by using Nano-string technology validated by real time PCR	24 months	Validation of MicroRNA pattern by using real time PCR
NCT02964988	primary	uPAR PET/CT imaging	1 hour post injection	Standard uptake values (SUVs) of 68Ga-NOTA-AE105 evaluated on uPAR-PET/CT scan performed within 1 hour following injection of 68Ga-NOTA-AE105
NCT02964988	primary	Change in uPAR PET/CT after two cycles of Radium-223	8 weeks	Change in Standard uptake values (SUVs) of 68Ga-NOTA-AE105 evaluated on uPAR-PET/CT scan performed after 2 cycles of Radium-223 therapy
NCT02964988	secondary	uPAR PET/CT as prognostic factor for overall survival	12 months	Patients will be followed for 12 months after uPAR PET/CT
NCT02964988	secondary	uPAR PET/CT as prognostic factor for progression free survival	12 months	Patients will be followed for 12 months after uPAR PET/CT
NCT02969564	primary	Compare the diagnostic performance of 18F-NaF-PET/MR scanning to that of whole body 99mTc-MDP-SPECT/CT for detecting cancer that has spread to the bone (bone metastasis)	through study completion, an average of 2 years	the primary measure will be differences in the area under the curves (AUC) of the receiver operating characteristic (ROC) curves that will be generated from the interpretations of each technology.
NCT02969564	secondary	To assess differences in sensitivity and specificity in detecting bone metastases between the two imaging modalities.	through study completion, an average of 2 years	Sensitivity and specificity of PET and SPECT for the detection of secondary bone lesions (gold standard: clinical and imaging follow up)
NCT02969564	secondary	To determine the number of equivocal and diagnostic tests resulting from the two imaging modalities.	through study completion, an average of 2 years	rate of equivocal/non equivocal findings for the two modalities
NCT02971995+A:O	primary	Number of image guided prostate biopsy in the zones detected by the TEP scan	at inclusion	NR
NCT02971995	primary	Number of image guided prostate biopsy in the zones detected by the TEP scan	at inclusion	NR
NCT02971995	secondary	Number of image guided prostate biopsy in the zones detected by the mpMRI	at inclusion	NR
NCT02981368	primary	Sensitivity and Specificity of 18F-DCFPyL PET/CT imaging to detect metastatic prostate cancer within the pelvic lymph nodes relative to histopathology in Cohort A	Within 1-2 hours of dosing, whole body PET/CT scan will be taken. Within 28 days of imaging, radical prostatectomy with pelvic lymph node dissection will occur.	NR
NCT02981368	secondary	Changes in clinical laboratory values [Safety and Tolerability]	From time of screening until pre-surgery/biopsy (within 28 days post-study drug dosing)	NR
NCT02981368	secondary	Changes in ECG related to 18F-DCFPyL administration [Safety and Tolerability]	Changes in ECG pre-drug dosing and within 1-2 hours post-dosing	NR
NCT02981368	secondary	Incidence of Treatment emergent adverse events [Safety and Tolerability]	From study drug dosing until 10 days	NR
NCT02981368	secondary	Sensitivity of 18F-DCFPyL PET/CT imaging to detect prostate cancer within sites of metastasis or local recurrence relative to histopathology in Cohort B	Within 1-2 hours of dosing, whole body PET/CT scan will be taken. Within 28 days of imaging, biopsy will occur.	NR
NCT02981368	secondary	Lesion count in different locations as detected by 18F-DCFPyL vs. conventional imaging	Within 1-2 hours of dosing, whole body PET/CT scan will be taken	NR
NCT02981368	secondary	Positive and negative predictive values (PPV and NPV) of 18F-DCFPyL PET/CT imaging to predict prostate cancer within the prostate gland and lymph nodes in Cohort A	Within 1-2 hours of dosing, whole body PET/CT scan will be taken. Within 28 days of imaging, radical prostatecomy with pelvic lymph node dissection will occur.	NR
NCT02981368	secondary	PPV of 18F-DCFPyL PET/CT imaging to predict prostate cancer within sites of local recurrence and other metastatic lesions in Cohort B	Within 1-2 hours of dosing, whole body PET/CT scan will be taken. Within 28 days of imaging, biopsy will occur.	NR
NCT02981368	secondary	Peak plasma concentration (Cmax) of 18F-DCFPyL in subset of patients	At 0-8 hours post- dosing	Summary statistics by timepoint
NCT02981368	secondary	Area under the plasma concentration vs time curve (AUC) of 18F-DCFPyL in subset of patients	At 0-8 hours post- dosing	Summary statistics by timepoint
NCT02989623	primary	Prostate cancer detection within the prostate gland by copper Cu 64 TP3805 PET	Up to 3 years	The proportion of lesions detected with copper Cu-64 PET will be determined with the lesion as the unit of analysis. 95% confidence intervals will be calculated.
NCT02989623	secondary	Incidence of multiple lesions in an individual patient	Up to 3 years	Generalized Estimating Equations will be utilized.
NCT03001869	primary	Safety of Ga68-PSMA PET/CT imaging as measured by the incidence of adverse events (AE)	7 days	NR
NCT03001869	primary	Efficacy of Ga68-PSMA PET/CT imaging as measured by sensitivity and specificity vs CT on a per patient basis as compared to standard of truth	12 months	NR
NCT03001869	primary	Efficacy of Ga68-PSMA PET/CT imaging as measured by sensitivity and specificity vs CT on a per lesion basis as compared to standard of truth	12 months	NR
NCT03001895	primary	SUVmax on 18F-DCFPyL PET/CT	24 hours	Maximum standard uptake value (SUVmax) on 18F-DCFPyL PET/CT in locoregional and metastatic prostate cancer
NCT03011749	primary	Uptake of FLT in hematological bone marrow	3 months	NR
NCT03011749	secondary	Occurrence of hematological toxicity	12 months	NR
